# Supplementary material for: Fat and Happy: Profiling Mosquito Fat Body Lipid Storage and Composition Post-blood Meal
Source: Front Insect Sci. 2021 Jun 16;1:693168. doi: 10.3389/finsc.2021.693168 (PMC10926494; doi:10.3389/finsc.2021.693168)
Supplement: Supplementary file 1 [file Table_1.XLSX]

## Sheet: re-annotated
Alignment ID	Average Rt(min)	Average Mz	LipidMaps ID	lipid class	carbons	double bonds	LipidMaps Adduct (if different)	LipidMaps mass	delta	Adduct type	1_0hr1_1	1_0hr1_2	1_0hr2_1	1_0hr2_2	1_0hr3_1	1_0hr3_2	2_0.5hr1_1	2_0.5hr1_2	2_0.5hr2_1	2_0.5hr2_2	2_0.5hr3_1	2_0.5hr3_2	3_3hr1_1	3_3hr1_2	3_3hr2_1	3_3hr2_2	3_3hr3_1	3_3hr3_2	4_6hr1_1	4_6hr1_2	4_6hr2_1	4_6hr2_2	4_6hr3_1	4_6hr3_2	5_12hr1_1	5_12hr1_2	5_12hr2_1	5_12hr2_2	5_12hr3_1	5_12hr3_2	6_24hr1_1	6_24hr1_2	6_24hr2_1	6_24hr2_2	6_24hr3_1	6_24hr3_2	7_48hr1_1	7_48hr1_2	7_48hr2_1
106	17.338	595.728	CE 14:1	CE	14	1		595.545	0.1836	[M+H]+	0.0091366	0.00631459	0.00542602	0.00509978	0.00558145	0.00714755	0.00645725	0.012464	0.00572347	0.00968299	0.00560146	0.00400788	0.00621333	0.00418927	0.00271346	0.00224237	0.0105653	0.00579049	0.00402072	0.0120261	0.00320536	0.00427261	0.00545316	0.00432626	0.00180745	0.00450919	0.00360388	0.00954518	0.00379536	0.00748792	0.00936713	0.00493375	0.00632859	0.00772953	0.00380812	0.00606565	0.0034031	0.00908904	0.00359968
749	18.336	925.663	CL 36:4	CL	36	4		925.52	0.1429	[M+H]+	0.0384583	0.0560843	0.00398972	0.0101919	0.00406381	0.00121702	0.00549224	0.00987713	0.00803294	0.00528881	0.0240863	0.0195688	0.0114558	0.0192666	0.0183711	0.0268318	0.0344423	0.0229475	0.0229262	0.0240522	0.00619509	0.00478533	0.0229144	0.0101181	0.0125718	0.00951939	0.0282554	0.0219958	0.0254911	0.0301176	0.00147902	0.00357271	0.00374858	0.00299716	0.0220553	0.0208424	0.0271683	0.0318947	0.01593
428	16.46	740.637	DG 43:0	DAG	43	0		740.713	0.07594	[M+H]+	0.080217	0.0731849	0.00854977	0.00968938	0.00687924	0.0100471	0.00686664	0.00496904	0.00702189	0.0163081	0.0156093	0.0155027	0.010279	0.00712625	0.00402213	0.00530525	0.0107136	0.00614841	0.0087978	0.0129838	0.00307293	0.00130215	0.0124486	0.0117221	0.028244	0.0381586	0.0635556	0.0375414	0.0159919	0.027091	0.00577394	0.0101916	0.00742315	0.0100115	0.0106892	0.00993057	0.012567	0.0140355	0.00561767
51	15.058	509.567	DG 28:2	DAG	28	2		509.42	0.1471	[M+H]+	0.0123852	0.014568	0.0185655	0.0155118	0.0122859	0.0116872	0.0089204	0.0164619	0.013656	0.0141554	0.0208188	0.0197308	0.00558768	0.0095321	0.00524602	0.0156391	0.0071764	0.0151099	0.0104173	0.0117668	0.0085875	0.019749	0.0109437	0.0161514	0.0136161	0.013509	0.00675727	0.0114836	0.00688002	0.00373359	0.00922105	0.00981078	0.0109017	0.0119185	0.013205	0.00836465	0.0119442	0.00741963	0.0123261
65	14.489	537.504	DG 30:2	DAG	30	2		537.451	0.0529	[M+H]+	0.0301	0.0472972	0.0290629	0.0279957	0.0341759	0.0466909	0.0164767	0.023517	0.0154299	0.0149504	0.0203986	0.0253195	0.0017475	0.00109285	0.00162808	0.00206988	0.00199344	0.00122829	0.00383796	0.00233342	0.00301316	0	0.00184885	0.000865252	0.00180745	0.000668028	0.00180194	0.00174844	0.00166006	0.00149344	0.0568418	0.059186	0.0700277	0.0727206	0.0782603	0.084734	0.0124113	0.0153339	0.0231434
450	19.948	748.79	DG 44:3	DAG	44	3		748.681	0.10892	[M+H]+	0.00780647	0.00803993	0.00462807	0.00650521	0.000236526	0.00098014	0.0053307	0.00457897	0.005121	0.0046666	0.00586597	0.00510279	0.00271833	0.00400713	0.00615051	0.00327731	0.0089705	0.00198865	0.00657935	0.00402864	0.00497171	0.00444352	0	0	0.0036149	0.00523288	0.00337864	0.000777085	0.00498017	0.00224016	0.0023007	0.00595452	0	0	0.00253874	0.0012458	0.00928808	0.00838927	0.0071274
110	18.702	606.617	DG 34:4	DAG	34	4		606.509	0.10829	[M+H]+	0.0019796	0.00096053	0	0	0.00165935	0.000695438	0	0.00070551	0	0	0.000560146	0	0	0.000728569	0	0	0.000797378	0	0	0.000717976	0	0.000854523	0	0.000865252	0	0.000668028	0	0	0.000664023	0	0	0	0	0	0.000634686	0	0	4.61148e-05	0.00197731
115	17.806	620.67	DG 35:4	DAG	35	4		620.525	0.14561	[M+H]+	0.625078	0.560238	0.507042	0.563846	0.475688	0.293053	0.446285	0.339761	0.478184	0.3156	0.471072	0.609742	0.212979	0.229904	0.128719	0.22531	0.219456	0.164415	0.187187	0.198241	0.206	0.194375	0.203223	0.152092	0.175423	0.175209	0.261531	0.192825	0.177774	0.243451	0.230855	0.216896	0.175585	0.202545	0.185064	0.213447	0.266247	0.261799	0.239134
131	18.293	648.691	DG 37:4	DAG	37	4		648.556	0.13463	[M+H]+	0.982759	1.01501	0.841262	0.816656	0.759613	0.911332	0.867468	0.927215	0.838019	0.862111	0.262358	0.233448	0.894524	0.888023	0.745759	0.846273	0.904425	0.706576	0.860067	0.789553	0.647494	0.719261	0.776551	0.697027	0.688999	0.683336	0.907551	0.781985	0.657678	0.791396	0.711902	0.836676	0.716865	0.686525	0.801326	0.823294	1.07916	1.04485	0.951002
166	18.655	676.708	DG 39:4	DAG	39	4		676.587	0.12024	[M+H]+	0.013045	0.0125936	0.00957532	0.00961522	0.00815759	0.0219449	0.00857938	0.0123464	0.00617532	0.00839988	0.0128056	0.00277008	0.00834916	0.00554522	0.00596961	0.00586466	0.00498361	0.00701878	0.00804143	0.00682077	0.00554086	0.0123051	0.00672307	0.00553761	0.00634615	0.00334014	0.0131642	0.00427397	0.00149405	0.00765386	0.00443706	0.00612465	0.00554137	0.00851825	0.0119004	0.00630809	0.013439	0.00685444	0.00638234
448	19.258	746.792	DG 44:4	DAG	44	4		746.666	0.12586	[M+H]+	0.0214372	0.0185702	0.0144694	0.0114568	0.0132915	0.0109531	0.0178049	0.017285	0.0076815	0.0121332	0.000840219	0.000583176	0.0100319	0.0116571	0.00974835	0.00666961	0.00657837	0.00543956	0.0109656	0.00420814	0.0105126	0.0050132	0.00571461	0.0087102	0.00526168	0.00551123	0.00946017	0.00563387	0.00547819	0.00597374	0.00706643	0.00357271	0.00488945	0.0077821	0.0066642	0.0092545	0.00880803	0.00612119	0.00899918
28	1.957	414.317	LPA 15:0	LPA	15	0		414.262	0.05546	[M+H]+	0.0406218	0.0501537	0.0508743	0.0427933	0.0384298	0.0438968	0.0191928	0.0421101	0.0251783	0.0385513	0.0306446	0.0455772	0.0151893	0.00922509	0.00686849	0.00750237	0.00672658	0.00915366	0.0315694	0.0252724	0.0184119	0.0173939	0.0252378	0.0142319	0.0378666	0.0332408	0.0451449	0.029027	0.0208439	0.0284433	0.00338373	0.00360226	0.00415401	0.0065313	0.00633006	0.00531217	0.0754933	0.0819662	0.0514233
73	1.829	546.364	LPC 20:3	LPC	20	3		546.355	0.00898	[M+H]+	0.179961	0.196855	0.159482	0.163271	0.135701	0.177404	0.115497	0.174728	0.100671	0.142607	0.154616	0.21087	0.022402	0.0196283	0.0125925	0.0197761	0.0191651	0.022921	0.062379	0.0476021	0.033254	0.049737	0.0601121	0.0288754	0.0939412	0.0812585	0.111081	0.0887345	0.064358	0.0837058	0.00977763	0.010651	0.0076785	0.0111215	0.0149102	0.0106293	0.321914	0.382894	0.247814
75	1.552	546.376	LPC 20:3	LPC	20	3		546.355	0.02027	[M+H]+	0.0483224	0.043206	0.021704	0.0308112	0.0267675	0.0431751	0.015346	0.0320223	0.017639	0.0214836	0.0393814	0.0493593	0.00524127	0.00480798	0.00350797	0.00567664	0.00481723	0.00383247	0.00738651	0.00492745	0.00955096	0.00982385	0.00811742	0.00428871	0.00542234	0.00320297	0.00642885	0.00681778	0.0059067	0.00616042	0.00339555	0.00568366	0.00438041	0.00176894	0.00385301	0.00262404	0.0395027	0.0272465	0.0243432
72	2.345	544.406	LPC 20:4	LPC	20	4		544.34	0.06608	[M+H]+	0.0245289	0.0262511	0.0200788	0.0179712	0.0134844	0.0163509	0.0116312	0.0196244	0.014002	0.0133781	0.0185392	0.0236924	0.0136211	0.00676769	0.00466768	0.00899359	0.00996881	0.00716593	0.0149007	0.0111976	0.00918097	0.00683512	0.0115225	0.0106929	0.0101198	0.00997353	0.0167638	0.0118254	0.0101905	0.00895579	0.00414608	0.0102076	0.0126013	0.00523901	0.00906454	0.0083175	0.0672341	0.0803232	0.0582203
84	3.438	558.393	LPC 21:4	LPC	21	4		558.355	0.03767	[M+H]+	0.0172323	0.0224342	0.011812	0.0118197	0.0225436	0.0229576	0.0138173	0.00588649	0.0145352	0.00556172	0.0274243	0.0207265	0.000893578	0.00123511	0.000768032	0.00204495	0.00139509	0.00101971	0.00299533	0.00520522	0.00131284	0.0020237	0.00290142	0.00337636	0.00727597	0.0111501	0.0104381	0.00347818	0.00782504	0.00663991	0	0	0.000377751	8.76459e-05	0	0.000711885	0.0392792	0.0324033	0.0365079
44	2.06	502.294	LPE 20:4	LPE	20	4		502.293	0.00151	[M+H]+	0.0873591	0.152006	0.122133	0.132363	0.103527	0.128999	0.0862471	0.149272	0.0978832	0.147101	0.0836483	0.125016	0.145011	0.134676	0.0917841	0.111986	0.166793	0.0820413	0.133424	0.102591	0.100035	0.089622	0.128432	0.0648612	0.104654	0.0660021	0.111672	0.108735	0.0856931	0.0756608	0.0979501	0.0923696	0.105488	0.0931825	0.110416	0.097389	0.0790819	0.0643858	0.0601678
48	1.873	502.345	LPE 20:4	LPE	20	4		502.293	0.05184	[M+H]+	0.147476	0.181874	0.133542	0.144029	0.125989	0.164619	0.0923279	0.1677	0.0947599	0.137383	0.124864	0.167251	0.0882119	0.0702765	0.0268772	0.0344383	0.0577822	0.0561917	0.0922689	0.0781057	0.0725556	0.0721089	0.0751933	0.040232	0.104692	0.0777332	0.125226	0.0890611	0.0672439	0.0623514	0.026582	0.0217582	0.0368506	0.0319929	0.0491265	0.0336372	0.219906	0.247362	0.136479
77	1.84	547.384	LPE 22:4	LPE	22	4	[M+NH4]+	547.351	0.0337	[M+H]+	0.0433819	0.0416941	0.0343861	0.0368961	0.0293107	0.0375146	0.0247131	0.0375908	0.0209734	0.0346785	0.0301556	0.0573871	0.00861042	0.00714398	0.00423116	0.00478004	0.00601768	0.00434312	0.0199875	0.0150632	0.0119323	0.0113658	0.0183446	0.0066657	0.0278722	0.0240216	0.0286403	0.0256014	0.0149793	0.0223684	0.00389959	0.00417053	0.00247979	0.00607233	0.00476623	0.00355244	0.0895921	0.0896538	0.0583583
42	2.494	485.278	LPG 16:0	LPG	16	0	[M+H]+	485.287	0.0097	[M+H]+	0.0663355	0.0925955	0.0733693	0.0893363	0.0777357	0.0864628	0.0710833	0.155736	0.0976761	0.082516	0.14975	0.149775	0.115178	0.125345	0.0584818	0.105395	0.184782	0.0584909	0.180492	0.121284	0.111799	0.0977277	0.19123	0.0915432	0.138153	0.150614	0.189514	0.174048	0.132818	0.0977168	0.112957	0.160089	0.124229	0.130876	0.170003	0.122853	0.126673	0.145068	0.0994206
54	3.037	528.267	LPG 18:1	LPG	18	1		528.33	0.06245	[M+H]+	0.00274098	0.00512283	0.00574519	0.00637473	0.00633569	0.00869297	0.00500763	0.00864249	0.0128862	0.00651596	0.00588153	0.00728969	0.0176857	0.038986	0.0190738	0.0384609	0.0516895	0.0177115	0.01523	0.015257	0.0217617	0.0178527	0.0217566	0.0236763	0.0120697	0.0153832	0.0177941	0.0158007	0.0161579	0.0063471	0.0383	0.0492351	0.0352186	0.0338754	0.0538811	0.0590473	0.00440401	0.00370981	0.00441778
99	1.771	590.404	LPI 16:0	LPI	16	0	[M+NH4]+	590.33	0.07405	[M+H]+	0.188011	0.19143	0.153613	0.175093	0.147229	0.161341	0.102342	0.155937	0.107106	0.135867	0.160466	0.22982	0.0224017	0.0180814	0.01058	0.0158943	0.0215257	0.015157	0.0413755	0.0348754	0.0286575	0.033319	0.0365408	0.0278957	0.0603259	0.0545344	0.0829885	0.0668864	0.0595132	0.0629211	0.0081316	0.00777441	0.0095543	0.00884952	0.0067349	0.00739214	0.370804	0.395033	0.252323
144	3.214	655.291	LPI 22:1	LPI	22	1	[M+H]+	655.382	0.09038	[M+H]+	0.342351	0.551824	0.398954	0.361217	0.452616	0.465016	0.327919	0.409097	0.409412	0.300252	0.498156	0.411139	0.12002	0.172512	0.105668	0.131143	0.212077	0.127098	0.256696	0.24106	0.201915	0.190146	0.247782	0.216909	0.329457	0.379161	0.384839	0.351717	0.348483	0.253034	0.0854426	0.120026	0.0970422	0.084318	0.115395	0.117506	0.799729	0.83681	0.81089
101	1.737	591.423	LPS 22:4	LPS	22	4	[M+NH4]+	591.341	0.0827	[M+H]+	0.0376292	0.051584	0.0328753	0.0369203	0.0273038	0.0458795	0.0307099	0.0341976	0.0235298	0.0290712	0.0361294	0.0513032	0.00454407	0.00643929	0.0042347	0.00679805	0.00674295	0.0059438	0.00932504	0.00937166	0.00747243	0.00659486	0.0136715	0.00705477	0.0184474	0.0178428	0.0161757	0.0142728	0.0137265	0.0180814	0.00224283	0.00391807	0.00401432	0.00525955	0.00563451	0.00238534	0.0964879	0.112902	0.0605581
127	7.108	638.289	PA 30:0	PA	30	0		638.476	0.1865	[M+H]+	0.0127902	0.0130267	0.0152666	0.0117849	0.012402	0.016532	0.00390135	0.0038722	0.00835573	0.0100744	0.0250338	0.0591121	0.00686281	0.004064	0.00147832	0.00124218	0.00425861	0.00439484	0.0197144	0.0100103	0.00239845	0.0017767	0.00267546	0.00299861	0.16496	0.105526	0.0572934	0.0473519	0.0033395	0.0107132	0.0220979	0.0224493	0.0330334	0.0324345	0.00329881	0.00442006	0.0454325	0.0494784	0.0240903
119	14.235	630.422	PA 30:4	PA	30	4	[M+NH4]+	630.413	0.00934	[M+H]+	0.0481132	0.0494317	0.0440997	0.0344528	0.0376523	0.0470355	0.031033	0.0350582	0.0396003	0.0276351	0.0373431	0.0449045	0	0.000988753	0.000784967	0.000259494	0.000797378	0.00105282	0.000731039	0.000717976	0.00150658	0	0.000672307	0	0	0.000668028	0	0.00116563	0.000732907	0	0.000657343	0.000680517	0.000651927	0.00126338	0.000124052	0	0.175779	0.164898	0.176606
209	10.764	689.47	PA 36:8	PA	36	8	[M+H]+	689.418	0.0519	[M+H]+	0.0250072	0.0228393	0.0177853	0.0209714	0.0204093	0.0231306	0.0318013	0.0383361	0.0399771	0.0434232	0.0457015	0.0446693	0.0545077	0.0524197	0.0377528	0.0330841	0.0708987	0.0592829	0.0562576	0.0584963	0.027824	0.0337558	0.0290846	0.0352189	0.140091	0.164947	0.158496	0.114743	0.110099	0.099663	0.157728	0.142653	0.124145	0.117265	0.0777773	0.105025	0.237618	0.212542	0.16564
349	10.017	704.465	PC 30:1	PC	30	1	[M+H]+	704.523	0.05784	[M+H]+	0.0273055	0.0275008	0.0200519	0.0184151	0.0261363	0.0286559	0.0211374	0.0182953	0.0224521	0.0267875	0.031676	0.0278131	0.0249509	0.030428	0.0138276	0.021709	0.0378299	0.0288482	0.0392484	0.0487505	0.0149359	0.019606	0.0269924	0.0272714	0.0825805	0.0938199	0.0622613	0.0652567	0.0563217	0.0559439	0.0666245	0.0735944	0.0544878	0.0444875	0.0420942	0.0608309	0.131012	0.163581	0.150641
406	12.211	732.493	PC 32:1	PC	32	1		732.554	0.06119	[M+H]+	0.299634	0.364129	0.347287	0.332186	0.388362	0.397566	0.359743	0.380826	0.317407	0.402499	0.513301	0.604483	0.608592	0.634847	0.338409	0.385551	0.832364	0.627023	0.76242	0.840352	0.46255	0.416675	0.478512	0.427191	1.59396	1.34357	1.55107	1.05677	0.792616	0.950562	1.25563	1.00344	1.00909	0.952454	0.693771	0.799955	2.43097	1.99732	1.48973
408	11.836	732.496	PC 32:1	PC	32	1	[M+H]+	732.554	0.05758	[M+H]+	0.136631	0.0945416	0.0816148	0.0716203	0.0767122	0.0735601	0.0687052	0.0646578	0.0854261	0.0838308	0.151893	0.160061	0.093208	0.0961912	0.0476843	0.0458858	0.136263	0.0755103	0.108986	0.103259	0.0499012	0.0662869	0.0570714	0.0605866	0.174097	0.172192	0.151513	0.113562	0.121774	0.117941	0.166691	0.144685	0.136126	0.0898262	0.0781519	0.0916233	0.327877	0.210903	0.212108
475	13.919	760.521	PC 34:1	PC	34	1		760.585	0.06441	[M+H]+	0.30077	0.320732	0.309691	0.238816	0.231102	0.323823	0.152061	0.178768	0.189157	0.215683	0.432745	0.355753	0.177641	0.176975	0.139813	0.105027	0.266463	0.204275	0.311248	0.301629	0.12471	0.119367	0.140991	0.131323	0.625919	0.402301	0.384864	0.336734	0.218585	0.258613	0.317405	0.289938	0.206172	0.216865	0.156009	0.216652	0.779619	0.677764	0.511023
391	10.267	730.468	PC 32:2	PC	32	2		730.538	0.07002	[M+H]+	0.265875	0.251218	0.195426	0.184867	0.207016	0.223331	0.221314	0.189939	0.199418	0.181254	0.347023	0.257363	0.333278	0.259635	0.190465	0.216666	0.385288	0.374281	0.322063	0.428856	0.142991	0.249862	0.166639	0.220091	0.711673	0.911102	0.595204	0.509212	0.499973	0.455997	0.595383	0.730782	0.635993	0.446954	0.358993	0.431237	1.09049	1.19509	0.724189
458	12.331	758.482	PC 34:2	PC	34	2	[M+H]+	758.569	0.08741	[M+H]+	0.358047	0.349412	0.338015	0.300281	0.267481	0.314579	0.231091	0.280444	0.262367	0.329157	0.42905	0.482961	0.384991	0.36383	0.239801	0.237451	0.578163	0.391844	0.36288	0.395141	0.21542	0.191847	0.252959	0.220188	0.81262	0.708102	0.760974	0.538058	0.402156	0.466777	0.583301	0.430114	0.458278	0.405309	0.24716	0.320071	1.23207	1.06593	0.761991
461	12.557	758.525	PC 34:2	PC	34	2		758.569	0.04401	[M+H]+	0.634486	0.673572	0.582922	0.579445	0.550461	0.689531	0.46899	0.574386	0.485228	0.571434	0.696569	0.854829	0.903576	0.950975	0.507325	0.541624	1.26664	0.860077	0.977413	0.918075	0.606625	0.557371	0.583282	0.493575	1.7907	1.61121	1.93148	1.2892	0.822381	1.15661	1.24552	1.04136	1.0224	1.01645	0.719574	0.882379	2.59223	2.19328	1.59247
522	14.331	786.526	PC 36:2	PC	36	2		786.601	0.07458	[M+H]+	0.308512	0.284299	0.269279	0.259327	0.442124	0.367345	0.239433	0.223215	0.232102	0.26387	0.351211	0.260242	0.624439	0.591707	0.362337	0.391533	0.528971	0.563822	0.624023	0.534353	0.402039	0.355158	0.39132	0.444028	1.06037	0.632084	0.985785	0.675028	0.652107	0.557176	0.511321	0.557154	0.490013	0.554895	0.37078	0.508088	1.09518	1.41109	0.816835
453	10.774	756.471	PC 34:3	PC	34	3	[M+H]+	756.554	0.08328	[M+H]+	0.211461	0.210338	0.153755	0.162035	0.153615	0.176185	0.0475321	0.0550138	0.0868851	0.0715088	0.0915927	0.0902144	0.0636616	0.0483126	0.0366457	0.0388971	0.0679848	0.0525458	0.0422044	0.0482068	0.0389788	0.0505067	0.0371722	0.0292841	0.135012	0.162294	0.0890029	0.0729816	0.0512814	0.0482646	0.0431379	0.0325014	0.0380318	0.0384658	0.0204303	0.0266054	0.158953	0.13409	0.141226
517	13.134	784.518	PC 36:3	PC	36	3		784.585	0.06734	[M+H]+	0.425968	0.397713	0.358028	0.341986	0.330445	0.371209	0.112006	0.115472	0.153357	0.131315	0.15432	0.202977	0.0884349	0.129827	0.0782681	0.0704511	0.141622	0.102384	0.115539	0.0952942	0.0914729	0.079257	0.0732833	0.0753581	0.305679	0.186602	0.211853	0.185054	0.0521442	0.0875526	0.0731476	0.0443092	0.0571341	0.0657447	0.0413259	0.0514229	0.397896	0.334831	0.25994
158	14.63	664.416	PE 30:0	PE	30	0		664.491	0.07525	[M+H]+	0.265858	0.251516	0.238833	0.199848	0.181506	0.267705	0.240958	0.193525	0.228922	0.203481	0.412827	0.338501	0.193001	0.197685	0.262783	0.19913	0.269115	0.30132	0.339547	0.288108	0.285078	0.287499	0.27178	0.332161	0.290959	0.23457	0.244813	0.324951	0.259319	0.219286	0.220611	0.269428	0.168939	0.220773	0.223727	0.28681	0.381659	0.405276	0.310554
220	12.733	692.466	PE 32:0	PE	32	0		692.523	0.05668	[M+H]+	0.0190148	0.0206135	0.0123716	0.0139785	0.0222116	0.0263482	0.0242467	0.0241588	0.0194631	0.0317448	0.0409333	0.0446336	0.0358861	0.0676325	0.0178977	0.0250032	0.066581	0.0561813	0.0734897	0.0516743	0.0352205	0.0287879	0.0396848	0.0368152	0.118067	0.0981073	0.143529	0.117189	0.048695	0.0711663	0.0768725	0.0733068	0.05612	0.0626599	0.0438971	0.0528179	0.119531	0.107853	0.0841923
374	14.349	720.485	PE 34:0	PE	34	0		720.554	0.0693	[M+H]+	0.092195	0.115637	0.115117	0.0905388	0.076749	0.113878	0.0725837	0.0777628	0.0937176	0.0949739	0.133081	0.117413	0.117298	0.11649	0.104498	0.0751672	0.121312	0.12819	0.147264	0.140863	0.0794134	0.0873702	0.0743086	0.0977926	0.205025	0.16337	0.18122	0.190602	0.152319	0.137313	0.124073	0.137786	0.0970464	0.0976794	0.0893849	0.0794542	0.198447	0.158512	0.156822
213	12.355	690.437	PE 32:1	PE	32	1		690.507	0.06985	[M+H]+	0.0639003	0.0612576	0.0396611	0.0460051	0.0386032	0.0405994	0.0390006	0.0577336	0.0458107	0.0498839	0.114325	0.113321	0.101547	0.0822368	0.0532269	0.0534996	0.127111	0.0799458	0.123792	0.08622	0.0421029	0.0321236	0.042382	0.0492014	0.158021	0.154254	0.146306	0.128562	0.0893236	0.0994417	0.115526	0.0842223	0.100269	0.0736874	0.0404205	0.0555579	0.176539	0.127956	0.131328
215	12.733	690.454	PE 32:1	PE	32	1		690.507	0.05306	[M+H]+	0.320687	0.323592	0.329123	0.325246	0.311244	0.431711	0.425447	0.445672	0.421754	0.464943	0.521082	0.60617	0.747774	0.738944	0.443089	0.476656	1.02738	0.863641	0.959833	0.943659	0.543641	0.498414	0.663679	0.56613	1.40192	1.21674	1.6523	1.27859	0.87758	1.1292	1.07857	0.913688	0.889571	0.843306	0.685076	0.829464	1.56796	1.43483	1.05727
217	14.126	690.505	PE 32:1	PE	32	1		690.507	0.00155	[M+H]+	0.0241377	0.0246683	0.0195773	0.0229088	0.0314777	0.0280965	0.0154895	0.0214984	0.0192486	0.0253568	0.0277046	0.0408315	0.037633	0.045978	0.0201547	0.0277716	0.058346	0.0631705	0.0478972	0.0432579	0.0267667	0.0155523	0.0301231	0.0321811	0.0627887	0.0429147	0.0691548	0.0633027	0.0459056	0.044452	0.0250953	0.027955	0.0134216	0.0248658	0.0124931	0.0141981	0.0456746	0.0485915	0.0463821
360	13.064	718.461	PE 34:1	PE	34	1		718.538	0.0768	[M+H]+	0.0237551	0.0223768	0.0340988	0.0225241	0.0194261	0.0320867	0.0243028	0.026972	0.0256088	0.0212589	0.0314771	0.02796	0.0372324	0.0424619	0.0259482	0.0298469	0.0426754	0.0308293	0.0418113	0.0509902	0.0421425	0.0284751	0.0280009	0.0254438	0.100233	0.0790499	0.0873439	0.0750103	0.0349719	0.0620398	0.0566775	0.0384963	0.0326974	0.0447116	0.0424345	0.046059	0.128072	0.107873	0.0879556
362	14.384	718.489	PE 34:1	PE	34	1		718.538	0.04933	[M+H]+	1.1025	1.13076	1.17186	1.09705	1.1041	1.31957	1.10929	1.02056	1.0526	1.09283	1.25785	1.23194	1.39804	1.39045	1.19977	0.971616	1.58882	1.5685	1.67353	1.43491	1.05044	1.01986	1.08441	1.1897	2.02155	1.64502	2.06832	1.93915	1.4434	1.54392	1.31253	1.44088	1.09755	1.24873	1.03337	1.19889	1.92159	1.95701	1.59393
207	10.784	688.481	PE 32:2	PE	32	2		688.491	0.01043	[M+H]+	0.092398	0.0884399	0.0850607	0.0709398	0.0802323	0.0779171	0.0952219	0.0925851	0.104228	0.119206	0.146125	0.144151	0.180954	0.14898	0.130462	0.114382	0.233192	0.206653	0.185754	0.201753	0.0821213	0.0996215	0.104626	0.108478	0.431105	0.49846	0.456327	0.321632	0.279984	0.277215	0.440167	0.457015	0.380053	0.28513	0.255622	0.292457	0.611714	0.517069	0.46806
355	13.035	716.458	PE 34:2	PE	34	2		716.523	0.06443	[M+H]+	0.399421	0.451591	0.37514	0.335258	0.315125	0.380771	0.225969	0.244224	0.272337	0.28583	0.385629	0.388734	0.421377	0.405181	0.265545	0.251739	0.554316	0.416076	0.493045	0.427281	0.280776	0.245064	0.261833	0.25377	1.05732	0.790833	1.04885	0.720552	0.501079	0.561102	0.64263	0.608989	0.482766	0.503148	0.434362	0.464119	1.25448	1.10509	0.778256
443	14.536	744.484	PE 36:2	PE	36	2		744.554	0.06985	[M+H]+	0.407864	0.407816	0.425339	0.389478	0.371024	0.440482	0.273876	0.316225	0.333969	0.33781	0.384167	0.406975	0.418558	0.416012	0.31243	0.322575	0.500288	0.419333	0.568383	0.49299	0.297097	0.292171	0.283807	0.328026	0.826786	0.732585	0.756588	0.675481	0.5497	0.568003	0.550232	0.578723	0.413846	0.442511	0.359144	0.416215	0.871661	0.904102	0.712808
352	11.472	714.45	PE 34:3	PE	34	3		714.507	0.05648	[M+H]+	0.0585927	0.0545146	0.0538826	0.0532879	0.0479675	0.0544988	0.0175686	0.0180293	0.0220585	0.0266523	0.0282288	0.0303656	0.0182009	0.0247486	0.0258709	0.0296608	0.0298745	0.0323617	0.0202258	0.0273104	0.0254673	0.0326039	0.0142654	0.0140219	0.0880522	0.114487	0.070245	0.0311118	0.0243803	0.028844	0.021364	0.0237514	0.0223779	0.0233966	0.0111941	0.0113685	0.0703696	0.0549867	0.0627926
435	15.247	742.442	PE 36:3	PE	36	3	[M+H]+	742.538	0.0956	[M+H]+	0.0417069	0.040111	0.034152	0.0334673	0.0412993	0.0381331	0.0309073	0.0405472	0.0274626	0.0349131	0.0383855	0.0396235	0.0217251	0.0317737	0.0335464	0.0484122	0.0352618	0.028582	0.0277592	0.0371153	0.0217449	0.0416817	0.029899	0.0481272	0.0396835	0.0420115	0.0397427	0.0245429	0.0316518	0.0406961	0.0232444	0.04533	0.0288477	0.0320749	0.0284198	0.0300771	0.0202565	0.0197238	0.0276157
437	13.535	742.476	PE 36:3	PE	36	3		742.538	0.06172	[M+H]+	0.329948	0.33956	0.272426	0.250112	0.245287	0.297781	0.0912913	0.0885341	0.0971895	0.0948122	0.116723	0.134116	0.0843901	0.0864924	0.0947325	0.0709219	0.10956	0.0751668	0.0782593	0.0749771	0.104679	0.0840054	0.0476994	0.046403	0.398881	0.315829	0.1627	0.131548	0.0711175	0.0890492	0.0627341	0.0509832	0.0597549	0.0686347	0.0344669	0.033547	0.275688	0.312615	0.26826
165	10.234	670.423	PE 31:4	PE	31	4	[M+H]+	670.444	0.02092	[M+H]+	0.0107609	0.0212238	0.0134757	0.0105183	0.0131239	0.0122185	0.015981	0.0077606	0.0102587	0.00758754	0.016805	0.0125728	0.000664301	0	0	0.00086245	0.000797378	0.00122682	0	0.000251539	0.00015044	0	0	0.000776761	0.00137072	0.00196413	0.00301146	0.00177543	0.00200449	0.000940186	0.000546659	0.000956269	0.000220974	0.000643727	0.000125433	0.000285114	0.0428288	0.0487066	0.0299064
426	14.376	740.483	PE 36:4	PE	36	4	[M+H]+	740.523	0.03941	[M+H]+	0.0265638	0.0308081	0.0363862	0.0232678	0.0273541	0.0447784	0.0432559	0.0246928	0.0314121	0.033876	0.0474879	0.0449369	0.0293623	0.0281308	0.0380889	0.025011	0.036923	0.0409819	0.0499137	0.0354999	0.0318056	0.0219327	0.0285917	0.0398977	0.0477969	0.0368343	0.0385414	0.0417251	0.0378309	0.040385	0.0390206	0.0461995	0.0303146	0.0409437	0.0331271	0.0372355	0.0404146	0.0299052	0.0371784
175	14.65	682.438	PE 32:5	PE	32	5	[M+H]+	682.444	0.00664	[M+H]+	0.203205	0.243067	0.234666	0.205355	0.188294	0.259089	0.249161	0.178415	0.213877	0.199039	0.232974	0.213199	0.212051	0.223306	0.255407	0.215382	0.25175	0.266986	0.265123	0.235994	0.227895	0.251002	0.213663	0.261287	0.256939	0.1964	0.225067	0.267296	0.225583	0.217461	0.195322	0.214646	0.188715	0.198794	0.195941	0.205754	0.272181	0.307688	0.251104
129	8.209	642.391	PG 25:0	PG	25	0	[M+NH4]+	642.434	0.04311	[M+H]+	0.0176824	0.0275592	0.0154235	0.0265052	0.0183576	0.0265874	0.0124366	0.0161634	0.0160968	0.0105984	0.0197178	0.0279345	0.00221527	0.00100274	0.00104711	0.00124954	0.00270726	0.000851565	0.00252365	0.00215585	0.00144683	0.00173033	0.00134651	0.00273411	0.00360544	0.00462116	0.00165415	0.00583153	0.00206101	0.00256917	0.00113446	0.0017284	0.00170751	0.00112948	0.000471962	0.00191344	0.0635257	0.0860437	0.0449471
170	14.726	680.427	PG 28:2	PG	28	2	[M+NH4]+	680.45	0.02294	[M+H]+	0.702689	0.820559	0.651742	0.830804	0.671466	0.893212	0.729983	0.8004	0.670047	0.750544	0.993465	0.914694	1.29604	1.20289	1.36927	1.33105	1.39709	1.38424	1.28476	1.18911	1.04312	1.35795	1.13874	1.45543	1.31671	1.21683	1.44513	1.40432	1.23374	1.29516	1.0407	1.22947	1.06244	1.04708	1.17214	1.30332	1.65802	1.87339	1.48906
442	14.416	744.474	PI 26:0	PI	26	0		744.466	0.00777	[M+H]+	0.197063	0.213931	0.166008	0.133533	0.12777	0.185547	0.086781	0.10514	0.137397	0.101611	0.238077	0.171454	0.123878	0.119182	0.105945	0.0826801	0.142996	0.12279	0.15498	0.121039	0.0813385	0.0653994	0.0768484	0.0811221	0.211572	0.157432	0.156043	0.178276	0.10949	0.116384	0.169649	0.160054	0.0984952	0.135644	0.095432	0.132786	0.268756	0.264901	0.2002
625	9.977	842.397	PI 33:0	PI	33	0		842.575	0.17839	[M+H]+	0.0674562	0.0605809	0.0437921	0.0591511	0.0600091	0.0481743	0.0389907	0.0387051	0.0452571	0.0500666	0.0557429	0.0573082	0	0.000701828	0.000623	0.00108675	0.00133391	0.000481448	0	0.000489596	0	0	0.000485029	0	0	0.000439236	0.000615692	0.00105863	0.000455018	0	0.000463165	0.000950158	0	0	0	0.000909265	0.141151	0.154871	0.141823
785	16.859	974.675	PI 43:4	PI	43	4	[M+NH4]+	974.669	0.00585	[M+H]+	0.00152277	0.00128071	0	0	0.00135765	0	0.00129229	0	0.000602471	0	0.013708	0.0269557	0	0.000728569	0	0	0.000797378	0	0.000731039	0.00143595	0	0.00187995	0	0.000692202	0.000722979	0.0023381	0.00180194	0.00155417	0.000664023	0.000746718	0	0.000680517	0.000651927	0.000630982	0	0	0.12051	0.119538	0.0708481
781	16.489	971.67	PI 44:4	PI	44	4	[M+H]+	971.658	0.0118	[M+H]+	0.0032512	0.00460246	0.00333768	0.00255821	0.00144656	0.00380406	0.00208254	0.00309395	0.00286303	0.00271035	0.00645066	0.00495699	0.00108604	0.00118208	0.000986136	0.00152329	0.00476555	0.000998347	0.0018383	0.00235754	0.00208851	0.00222633	0.00173002	0.000508684	0.00286916	0.00551425	0.00470565	0.00244661	0.000922357	0.00396777	0.00227395	0.00303735	0.00397278	0.00245496	0.00225836	0.00250883	0.0846994	0.0859027	0.0466321
630	9.945	843.412	PI 35:5	PI	35	5	[M+H]+	843.502	0.09012	[M+H]+	0.0265014	0.0183611	0.0227089	0.0261194	0.0145019	0.0210842	0.020813	0.0202829	0.0242096	0.0205797	0.034492	0.0297718	0.00107081	0.000354481	0.000603732	0	0.0026446	0.000743144	0.000238231	0	0.00180488	0.00104021	0	0.000675404	0.00109142	0	0.00199036	0.000560732	0	0.00065898	0.000604966	0.000476648	0.000312024	0.000891534	0.00045409	0.00143034	0.0476656	0.062366	0.052268
658	14.704	857.453	PI 36:5	PI	36	5	[M+H]+	857.518	0.0648	[M+H]+	0.0130958	0.0162934	0.0147885	0.010837	0.00920184	0.0175018	0.0145921	0.0125816	0.00893664	0.00824433	0.0132101	0.0144984	0.0104634	0.00558569	0.00615051	0.00758956	0.0119828	0.0101772	0.0110265	0.0105901	0.0105461	0.0116595	0.00689115	0.00501846	0.00957947	0.00851735	0.00480517	0.00582814	0.00763627	0.00448031	0.00673776	0.00720214	0.00766013	0.0066253	0.00484829	0.00444928	0.0128117	0.0159316	0.0101991
632	16.634	844.568	PI 34:6	PI	34	6	[M+NH4]+	844.497	0.07065	[M+H]+	0	0	0	0	0	0	0	0	0	0	0	0	0.000970833	0	0	0	0	0	0	0	0	0	0	0	0	0	0	0	0	0	0	0	0	0.000788727	0	0	0.00100091	0.00129843	0
762	16.873	956.631	PI 42:6	PI	42	6	[M+NH4]+	956.622	0.00917	[M+H]+	0	0	0.000638355	0	0	0	0.000646146	0.00070551	0	0.000622214	0.00922685	0.0129271	0.000776666	0.00163928	0.00072359	0	0	0.00245657	0	0	0	0	0.00117654	0.0010383	0	0.000668028	0.000900969	0.000777085	0	0	0.00180769	0.000680517	0.000651927	0.00126196	0.000793358	0.000711885	0.0508686	0.0449299	0.0291064
895	14.654	1343.83	Hex(4)-Cer 44:1;O2	S	44	1	[M+NH4]+	1343.91	0.0873	[M+H]+	1.55984	1.73449	1.70815	1.75009	1.52357	1.84121	1.53662	1.52715	1.5684	1.51161	2.01007	1.73406	1.56485	1.51152	1.87432	1.61763	1.81893	2.07768	1.92007	1.72306	1.66564	1.8377	1.57826	1.95441	1.83074	1.5853	1.71542	1.94381	1.5447	1.59379	1.36744	1.57509	1.18464	1.38229	1.28196	1.55023	2.45043	2.31216	2.03043
465	12.555	759.507	SM 38:1;O2	S	38	1	[M+H]+	759.637	0.1304	[M+H]+	0.280768	0.296848	0.280264	0.270395	0.263058	0.311772	0.215327	0.229271	0.211303	0.253007	0.33728	0.386621	0.422988	0.424036	0.200887	0.224612	0.595505	0.435093	0.44966	0.419396	0.274027	0.245481	0.246438	0.198023	0.865145	0.710744	0.858298	0.598808	0.38581	0.535852	0.587098	0.446096	0.466525	0.459926	0.297717	0.39139	1.25755	1.06981	0.718745
10	3.588	328.364	SPB 20:1;O2	S	20	1		328.321	0.0427	[M+H]+	0.012973	0.0209242	0.0153247	0.00672087	0.0124433	0.0240976	0.0201057	0.0265023	0.0211869	0.0143033	0.0212954	0.0110448	0.0200656	0.030018	0.0267528	0.0144891	0.0419152	0.0253214	0.0297492	0.0297108	0.0245202	0.0305653	0.0338398	0.0189243	0.022984	0.0330435	0.0264417	0.0204878	0.0299768	0.013318	0.0255233	0.0317574	0.0370153	0.0208964	0.0319902	0.0459759	0.0111407	0.00314437	0.00542717
891	14.715	1325.78	Hex(3)-Fuc-Cer 44:2;O2	S	44	2	[M+NH4]+	1325.9	0.124	[M+H]+	0.000304553	0.000640354	0.000638355	0.000159368	0.00045255	0.00121702	0.00403841	0.000529132	0.000602471	0.00124443	0.00252066	0.00291588	0.000776666	0.000728569	0.00126628	0.00051747	0	0.0022811	0.00530003	0.00179494	0.0018079	0.000683618	0.000168077	0.00190355	0.00415713	0.000668028	0	0.0013599	0.00298811	0.00130676	0.00131468	0.000510388	0.00146684	0.000946473	0.00238007	0.00320348	0.00120109	0.00760511	0.00769021
80	15.423	551.612	Cer 34:3;O2	S	34	4	[M+NH4]+	551.515	0.0969	[M+H]+	0.138628	0.123981	0.0149802	0.008544	0.0145606	0.00981984	0.0072494	0.0143719	0.011429	0.012785	0.0137843	0.0270364	0.0077903	0.00822195	0.0101306	0.00847421	0.014289	0.0123371	0.00596993	0.0057785	0.0061559	0.00598166	0.0103859	0.0081034	0.0106195	0.0092947	0.0102149	0.00884592	0.0072343	0.00850702	0.00860309	0.0112765	0.00392878	0.00495637	0.00697655	0.0082045	0.00921209	0.00945459	0.00275628
427	18.07	740.603	TG 42:0	TAG	42	0		740.676	0.07327	[M+H]+	0.0168012	0.0161689	0.0246148	0.0263383	0.0311504	0.0279889	0.00676304	0.016161	0.0123332	0.0192195	0.0172245	0.0187264	0.0183379	0.0221606	0.00888407	0.0180731	0.0290378	0.0154998	0.0126713	0.0112682	0.0109338	0.00696608	0.0118774	0.0120222	0.00721321	0.01054	0.0199214	0.0199883	0.00713825	0.0133994	0.00956164	0.0100943	0.00586734	0.00744184	0.0100668	0.00676291	0.00306674	0.00524179	0.00473251
647	19.035	852.714	TG 50:0	TAG	50	0		852.802	0.08775	[M+NH4]+	0.117405	0.187214	0.215356	0.192393	0.252925	0.315728	0.264543	0.295295	0.315309	0.269038	0.232305	0.20889	0.381817	0.432304	0.346197	0.281312	0.467706	0.345655	0.369175	0.328534	0.266715	0.235943	0.380936	0.333199	0.382978	0.335109	0.43737	0.395255	0.310468	0.361785	0.347387	0.436835	0.339309	0.285642	0.348178	0.406407	0.331947	0.346228	0.347514
695	19.215	880.724	TG 52:0	TAG	52	0		880.833	0.10917	[M+NH4]+	0.349458	0.404508	0.450572	0.396331	0.454527	0.568636	0.540644	0.618829	0.602838	0.503941	0.713454	0.654161	0.902205	1.02734	0.738804	0.606014	0.942279	0.665029	0.8172	0.751521	0.556313	0.498699	0.760285	0.596101	0.707575	0.558174	0.882674	0.756168	0.632316	0.660368	0.622777	0.747358	0.612086	0.558786	0.656935	0.68602	0.693988	0.704514	0.644741
741	19.433	908.792	TG 54:0	TAG	54	0		908.864	0.07168	[M+H]+	0.0783209	0.133674	0.16083	0.130239	0.171499	0.218425	0.219097	0.254649	0.281655	0.221387	0.328603	0.295556	0.432797	0.528232	0.443701	0.296491	0.503854	0.332651	0.473307	0.419138	0.266313	0.223068	0.4009	0.314529	0.37854	0.318055	0.473134	0.418633	0.326865	0.333762	0.343973	0.440313	0.346553	0.276931	0.297491	0.409551	0.275295	0.292168	0.321425
493	18.109	766.617	TG 44:1	TAG	44	1		766.692	0.07465	[M+NH4]+	0.492919	0.507533	0.61162	0.69588	0.638184	0.746	0.766577	1.04232	0.951731	1.03609	0.778369	1.0913	2.39906	2.46665	1.57992	1.88273	2.72256	1.76649	1.71012	1.77274	1.18068	1.27717	1.85956	1.40122	1.69291	1.61663	2.19579	1.86805	1.31827	1.62081	1.2164	1.29527	0.974195	0.983512	0.933358	0.885031	0.709517	0.736572	0.69201
495	16.538	766.629	TG 44:1	TAG	44	1		766.692	0.06275	[M+H]+	0.0612035	0.0510504	0.0075184	0.003028	0.00726535	0.0126456	0.016058	0.00899524	0.0157252	0.0176888	0.0172712	0.0308111	0.0203228	0.00744612	0.0081069	0.00988942	0.0113507	0.0192645	0.0292361	0.0352805	0.00187683	0.00239266	0.0206821	0.0209614	0.0569031	0.081295	0.0732447	0.056417	0.039096	0.0420444	0.00680584	0.00532967	0.0067079	0.00853578	0.0117064	0.0195336	0.0222647	0.0197857	0.00981729
554	18.415	794.641	TG 46:1	TAG	46	1		794.723	0.08209	[M+NH4]+	1.24132	1.45266	1.52854	1.65773	1.48229	1.69776	1.6494	2.27244	2.00356	1.93439	2.21194	2.55646	3.82433	4.06106	2.58573	2.84756	3.8939	2.61274	2.76615	2.62799	2.11603	2.07393	2.80873	2.22935	2.77953	2.44626	3.10671	2.90658	2.16673	2.71554	2.22901	2.32665	2.02671	1.95015	2.08522	2.30461	2.01046	2.07999	1.94552
596	18.702	822.672	TG 48:1	TAG	48	1		822.755	0.0825	[M+NH4]+	2.27721	2.52191	2.60379	2.35589	2.41579	3.24193	2.77891	3.66579	3.34029	3.06556	3.64308	3.67334	4.42039	4.643	3.75082	3.45829	5.30247	3.41206	4.05479	3.75844	3.07727	2.87535	3.79831	3.00267	3.55043	3.46751	4.91766	4.08457	3.10246	3.63807	3.36621	3.47177	3.28799	3.01821	3.67732	3.93981	3.37912	3.64334	3.39467
643	18.965	850.698	TG 50:1	TAG	50	1		850.786	0.08756	[M+NH4]+	2.6822	3.26425	3.26405	2.84387	3.06803	3.78059	3.18085	3.84824	3.48338	3.23355	4.33814	3.72597	4.58379	5.07033	4.1776	3.50712	5.32489	3.70749	4.36369	4.22443	3.50993	3.20355	4.26379	3.29384	3.81176	3.65344	4.90577	4.46556	3.66377	4.25988	3.52469	4.15189	3.55209	3.37484	3.87396	4.35452	3.91343	3.98131	3.9538
691	19.215	878.711	TG 52:1	TAG	52	1		878.817	0.10647	[M+NH4]+	1.7815	2.13794	2.41059	2.0508	2.14416	2.8222	2.66612	3.18157	3.11805	2.66435	3.44051	3.16162	4.55771	4.81276	3.71499	3.12877	4.67124	3.35291	3.91959	3.72521	2.84303	2.65479	3.61957	3.09325	3.45738	3.01876	4.37165	3.81015	3.27341	3.58555	3.08945	3.83204	3.14708	2.77725	3.09926	3.54083	3.33448	3.48347	3.29048
737	19.432	906.747	TG 54:1	TAG	54	1		906.848	0.10096	[M+NH4]+	0.627447	0.860314	0.961131	0.796168	0.959706	1.23927	1.18833	1.35918	1.46002	1.25777	1.63477	1.43051	2.15544	2.42265	2.19692	1.63032	2.71545	1.77768	2.20737	2.02694	1.42745	1.20433	2.00004	1.6619	1.94608	1.61401	2.33669	2.11797	1.73218	1.63784	1.75834	2.11355	1.63762	1.44719	1.62289	1.97109	1.51958	1.45381	1.59233
753	19.634	934.784	TG 56:1	TAG	56	1		934.88	0.09601	[M+NH4]+	0.0389659	0.0563333	0.0828797	0.0560268	0.0767155	0.120542	0.086763	0.0974582	0.143672	0.132151	0.21382	0.124281	0.303094	0.389319	0.277255	0.228779	0.402587	0.255366	0.259722	0.274326	0.138689	0.12797	0.244215	0.211429	0.264871	0.197142	0.297069	0.273124	0.166098	0.174877	0.161542	0.202208	0.160446	0.0991517	0.107791	0.134072	0.122451	0.147932	0.102172
811	19.99	990.885	TG 60:1	TAG	60	1		990.942	0.05711	[M+H]+	0.0114298	0.00677707	0.0028726	0.00980763	0.0036204	0.00347719	0.00726914	0.0080887	0.0167185	0.0110443	0.010316	0.0113233	0.0647653	0.0871853	0.0737056	0.0408226	0.106583	0.0633445	0.0480457	0.0534293	0.0300144	0.0218568	0.0463145	0.0513383	0.0404868	0.0457413	0.0547088	0.0489563	0.0392511	0.0315696	0.0167622	0.0310202	0.0183445	0.00899149	0.00602952	0.0103619	0.02219	0.0228271	0.0143916
488	17.793	764.598	TG 44:2	TAG	44	2		764.676	0.0784	[M+NH4]+	0.269022	0.264484	0.333647	0.33076	0.390779	0.325832	0.502612	0.698023	0.503883	0.668896	0.600414	0.875119	2.02677	1.89175	1.01491	1.33231	1.85093	1.38942	0.996284	1.25416	0.850112	1.04066	1.26143	1.04486	1.23643	1.33318	1.58193	1.43953	1.07902	1.24326	0.734178	0.724826	0.654335	0.629475	0.609087	0.480809	0.674196	0.697945	0.491124
550	18.142	792.621	TG 46:2	TAG	46	2		792.708	0.08657	[M+NH4]+	1.08262	1.19054	1.35558	1.45742	1.26038	1.55136	1.51984	2.13713	1.94382	1.97709	2.00372	2.59134	3.69503	4.06221	2.79199	3.05947	4.23746	2.81962	2.82252	2.77274	2.21326	2.32952	2.85643	2.255	2.68118	2.65886	3.44115	3.03275	2.3025	2.61832	2.26845	2.30015	2.03243	1.85415	2.03545	1.90738	2.22066	2.16597	1.75125
572	18.329	806.731	TG 47:2	TAG	47	2		806.723	0.00739	[M+H]+	0.105562	0.120778	0.171221	0.160466	0.149755	0.1676	0.0775913	0.10467	0.128159	0.137803	0.158142	0.123212	0.221156	0.22701	0.104619	0.164421	0.23104	0.131661	0.140908	0.137213	0.104791	0.108695	0.151811	0.101465	0.178355	0.161125	0.188903	0.190731	0.113382	0.129929	0.0842311	0.0922478	0.0870321	0.0750868	0.0792299	0.0636939	0.130246	0.154364	0.102226
593	18.45	820.656	TG 48:2	TAG	48	2		820.739	0.08265	[M+NH4]+	3.25046	3.49458	3.79965	3.65778	3.28491	4.08639	3.74343	4.98534	4.63274	4.52496	4.79734	5.27318	6.76515	7.07866	5.24992	5.49892	6.98607	5.18235	5.84293	5.72043	4.51031	4.41177	5.832	4.34351	5.15558	4.84509	6.43116	5.71852	4.37456	5.34206	4.90971	5.22408	4.55175	4.38563	4.95552	5.22976	4.95769	5.14141	4.51343
616	18.594	834.665	TG 49:2	TAG	49	2		834.755	0.08928	[M+NH4]+	0.174424	0.213825	0.300505	0.279302	0.27101	0.367751	0.143857	0.205146	0.247314	0.22092	0.314677	0.26805	0.319533	0.38776	0.230699	0.259981	0.420329	0.276559	0.283745	0.282663	0.203388	0.197414	0.255906	0.182107	0.317769	0.280553	0.370148	0.340752	0.196016	0.241654	0.123745	0.14805	0.133609	0.119256	0.13041	0.127408	0.225509	0.257881	0.204953
642	18.741	848.671	TG 50:2	TAG	50	2		848.77	0.09912	[M+NH4]+	3.52343	3.85633	3.98181	3.47093	3.53979	4.56829	3.831	5.22537	4.32619	4.14632	4.97224	4.68293	5.31897	5.67184	5.05646	4.35113	6.57026	4.23655	4.9616	4.87017	4.32704	3.7076	4.95656	4.01529	4.24148	4.1653	5.58197	4.98394	3.94312	4.5585	3.88117	4.46075	4.01806	3.60185	4.45881	4.73006	4.7213	4.82704	4.23225
667	18.862	862.715	TG 51:2	TAG	51	2		862.786	0.07035	[M+NH4]+	0.253168	0.337804	0.457026	0.363342	0.378063	0.526716	0.158844	0.218786	0.346671	0.312005	0.376371	0.337091	0.316275	0.409091	0.305073	0.242789	0.457938	0.270223	0.295076	0.243812	0.270749	0.20087	0.266906	0.183818	0.365205	0.248562	0.337162	0.310618	0.217468	0.250192	0.135741	0.164723	0.144963	0.150314	0.129211	0.142377	0.339873	0.310629	0.27084
690	19.001	876.712	TG 52:2	TAG	52	2		876.802	0.08959	[M+NH4]+	2.50307	2.97734	3.05128	2.8386	2.68928	3.26355	3.21596	3.71072	3.46872	3.20416	3.86191	3.66231	4.39008	4.82867	4.1138	3.64672	5.19452	3.50939	4.67848	3.98438	3.72276	3.25476	4.16989	3.25165	3.75654	3.70002	4.99988	4.24133	3.66935	4.13472	3.29253	3.82346	3.17189	3.01698	3.48122	3.80536	4.18397	4.09351	3.60502
708	17.779	890.701	TG 53:2	TAG	53	2		890.817	0.11568	[M+H]+	0.00805374	0.0109394	0.0124479	0.0246135	0.0172331	0.0162269	0.0261689	0.0428009	0.0324497	0.0368143	0.0296722	0.0455039	0.0959182	0.085546	0.0511738	0.0769496	0.103504	0.0665419	0.0445121	0.0863764	0.0240216	0.0221416	0.0507405	0.0401861	0.0523959	0.056671	0.0763571	0.0791763	0.0389376	0.0562735	0.08162	0.095726	0.0484417	0.0686343	0.050052	0.047842	0.104698	0.0752473	0.0714748
735	19.231	904.728	TG 54:2	TAG	54	2		904.833	0.10502	[M+NH4]+	0.659358	0.792295	0.863463	0.765268	0.749975	1.00324	1.10798	1.31344	1.36767	1.14496	1.4704	1.34367	2.17289	2.51449	1.95644	1.58859	2.39138	1.72175	1.85802	1.79639	1.4382	1.29373	1.78692	1.43138	1.79487	1.56959	2.16012	1.90532	1.60332	1.77754	1.36581	1.5773	1.27287	1.10317	1.16618	1.32337	1.64372	1.70841	1.48236
757	19.548	946.798	TG 57:2	TAG	57	2		946.88	0.08191	[M+H]+	0.00426375	0.00592327	0.00723469	0.00780905	0.0119339	0.00805549	0.00452302	0.00405668	0.00843459	0.00808877	0.0167421	0.0164747	0.0304841	0.0428439	0.0289034	0.0163865	0.0301453	0.0149734	0.0131587	0.0215991	0.0130235	0.00708304	0.0166956	0.0149977	0.0142186	0.013509	0.0137398	0.0201394	0.0170617	0.0149966	0.010554	0.00867659	0.00407454	0.0034704	0.00491882	0.00881946	0.0123611	0.0180632	0.0131397
763	19.646	960.814	TG 58:2	TAG	58	2		960.895	0.08137	[M+H]+	0.00609106	0.00965866	0.0114372	0.00875805	0.0154872	0.0203222	0.00969219	0.00899524	0.0294039	0.0162813	0.0358026	0.0211401	0.0506127	0.0811544	0.0504904	0.0304732	0.102175	0.0445302	0.0531425	0.0356395	0.0248586	0.0186096	0.0452687	0.0418974	0.0569547	0.0444609	0.0563105	0.0522589	0.0405607	0.0327726	0.0282657	0.036332	0.0215498	0.00900902	0.0134871	0.0171248	0.030905	0.0249554	0.02018
823	19.993	1016.87	TG 62:2	TAG	62	2		1016.96	0.09039	[M+H]+	0.00348267	0.00405103	0.000638355	0.00127598	0.00165935	0.00401412	0.00209998	0.000512256	0.00240988	0.00326662	0.000560146	0.00379064	0.0264066	0.0501902	0.0246824	0.0140867	0.032183	0.0310971	0.0199728	0.0131429	0.0127222	0.00666528	0.0177788	0.0133057	0.0213881	0.0216923	0.0299822	0.0196861	0.0126164	0.0123001	0.00690209	0.0102077	0.00793177	0.00220843	0.00174539	0.00177971	0.0197339	0.0127002	0.0141161
546	17.842	790.622	TG 46:3	TAG	46	3		790.692	0.06952	[M+NH4]+	0.33357	0.333161	0.427665	0.50636	0.410237	0.341436	0.599622	0.845474	0.652217	0.778596	0.791834	1.10533	1.97301	1.83919	1.08291	1.30278	1.91794	1.45022	1.08232	1.24828	0.917205	1.10826	1.35888	1.0514	1.22356	1.31473	1.63708	1.44071	1.07258	1.23891	0.917704	0.901892	0.850329	0.85838	0.776185	0.698991	1.15733	1.18285	0.697183
591	18.174	818.63	TG 48:3	TAG	48	3		818.723	0.09344	[M+NH4]+	1.2677	1.46819	1.58243	1.62695	1.28646	1.50972	2.23529	2.85147	2.3331	2.62756	2.62757	3.43741	5.10953	5.2637	3.41441	4.00765	5.61622	3.65901	3.66939	3.76746	3.01453	2.97767	3.6008	2.8914	3.79483	3.65712	4.61246	4.01917	2.96186	3.66103	3.68272	4.02125	3.33509	3.18407	3.40065	3.37445	3.94119	3.96968	2.9421
638	18.489	846.662	TG 50:3	TAG	50	3		846.755	0.09251	[M+NH4]+	2.15781	2.50874	2.76065	2.6485	2.31729	2.91643	2.65078	3.61748	3.29305	2.92867	3.41756	3.66691	5.10157	5.45155	3.58993	3.79244	5.67226	3.70921	4.09924	4.00062	3.21445	3.06703	3.97077	3.01734	3.8397	3.83682	4.90325	4.40372	3.21531	3.79617	3.62647	4.17724	3.29415	3.36239	3.66727	3.83443	4.54939	4.8156	3.69564
661	17.915	860.649	TG 51:3	TAG	51	3		860.77	0.12127	[M+H]+	0.0110215	0.0122197	0.0178299	0.0184852	0.0188566	0.0225963	0.0170458	0.0171817	0.013	0.0123233	0.0205387	0.0275226	0.0428676	0.0372784	0.020521	0.0175365	0.0283512	0.0225473	0.0133384	0.0207615	0.0165527	0.0130689	0.0171812	0.0117931	0.0292948	0.0200208	0.0244151	0.0273249	0.0189552	0.0134409	0.0103531	0.00962764	0.0182661	0.0090616	0.00401863	0.00142377	0.0525846	0.064009	0.039302
689	18.774	874.693	TG 52:3	TAG	52	3		874.786	0.09275	[M+NH4]+	1.75598	2.03556	2.13061	1.89496	1.77483	2.13308	1.77284	2.37049	2.15453	2.03827	2.56889	2.6118	2.69134	3.3062	2.54068	2.46866	3.84312	2.32281	2.62784	2.34487	2.11607	2.01242	2.59832	1.89088	2.43652	2.21755	3.14203	2.85527	1.95701	2.31526	1.91281	2.34801	2.00165	1.86621	2.07214	2.23387	2.81648	2.90895	2.40831
733	19.021	902.724	TG 54:3	TAG	54	3		902.817	0.09273	[M+NH4]+	0.58728	0.739056	0.7903	0.654738	0.659264	0.811691	0.792229	0.971584	0.88225	0.805991	1.06792	0.965625	1.12707	1.34915	1.14826	0.897771	1.43244	0.896843	1.16408	0.980415	0.937578	0.813619	1.10481	0.843582	0.973893	0.868139	1.30818	1.17057	0.917569	1.07029	0.782219	0.951305	0.793883	0.753619	0.805998	0.890073	1.21444	1.16057	0.980383
410	17.352	732.539	TG 42:4	TAG	42	4		732.614	0.07519	[M+H]+	0.482463	0.41968	0.370352	0.427001	0.364872	0.327918	0.269012	0.367531	0.291345	0.361281	0.342467	0.483323	0.444965	0.364669	0.325615	0.387834	0.39231	0.333314	0.286324	0.37219	0.227895	0.373046	0.319682	0.295185	0.211853	0.29152	0.337187	0.268073	0.280181	0.338491	0.281123	0.293473	0.272596	0.305851	0.282982	0.253985	0.507307	0.529679	0.367548
508	19.548	774.827	TG 45:4	TAG	45	4		774.661	0.16594	[M+H]+	0.0305568	0.0389548	0.0342229	0.0287748	0.0305722	0.0419967	0.0340483	0.0341388	0.0258895	0.0236614	0.0070485	0.00730589	0.0506343	0.0493403	0.0366618	0.0301091	0.0377425	0.0231815	0.033181	0.0389701	0.0284911	0.0329466	0.0273965	0.0343601	0.0232357	0.0306179	0.0380909	0.0303927	0.030047	0.0307191	0.0207611	0.0261999	0.0256786	0.0319347	0.0273973	0.0353965	0.0467471	0.0228084	0.0194294
634	18.264	844.651	TG 50:4	TAG	50	4		844.739	0.08772	[M+NH4]+	0.350236	0.423594	0.44034	0.427337	0.468657	0.517386	0.194203	0.294883	0.358453	0.394604	0.355712	0.439763	0.558746	0.669372	0.39319	0.496579	0.71197	0.438206	0.407656	0.429708	0.421725	0.404512	0.46927	0.352984	0.555951	0.500928	0.597617	0.510415	0.347856	0.355562	0.310028	0.306384	0.247026	0.271637	0.240564	0.246609	0.424026	0.463953	0.330513
685	18.538	872.699	TG 52:4	TAG	52	4		872.77	0.07123	[M+NH4]+	0.489366	0.55917	0.538736	0.592071	0.596996	0.603562	0.205492	0.349599	0.454296	0.447855	0.571893	0.646126	0.558077	0.651036	0.453288	0.454434	0.691792	0.459242	0.50994	0.382481	0.393769	0.365261	0.48449	0.346178	0.593807	0.542401	0.606427	0.529648	0.316979	0.398395	0.340814	0.34627	0.314446	0.328689	0.268472	0.285169	0.596184	0.622238	0.575419
706	20.423	886.924	TG 53:4	TAG	53	4		886.786	0.13803	[M+H]+	0.0100055	0.0230035	0.0149366	0.0132271	0.0135592	0.0171629	0.0168843	0.00881886	0.0127523	0.0125575	0.014735	0.0154541	0.0125777	0.0169392	0.0151954	0.0112118	0.0204217	0.0138426	0.0113717	0.0118067	0.00924035	0.0164068	0.0132407	0.0121135	0.00827409	0.0130265	0.00608154	0.0118937	0.0086323	0.0084628	0.00624475	0.0129109	0.00749715	0.00978021	0.00920294	0.0117263	0.0223218	0.0080499	0.0109996
566	16.792	800.653	TG 47:5	TAG	47	5		800.676	0.02341	[M+H]+	0.142598	0.149149	0.127477	0.123662	0.107455	0.138439	0.159781	0.16154	0.11616	0.130889	0.0359427	0.0304709	0.174674	0.164241	0.133201	0.14861	0.131855	0.127859	0.154616	0.158793	0.0964126	0.119728	0.111808	0.118924	0.144216	0.141188	0.17634	0.159764	0.119008	0.129208	0.155382	0.16077	0.10989	0.12096	0.119382	0.108831	0.12507	0.119023	0.0800291
608	17.401	828.729	TG 49:5	TAG	49	5		828.708	0.0214	[M+H]+	0.124342	0.129333	0.137654	0.121968	0.122686	0.14415	0.146074	0.148452	0.128098	0.142292	0.0256714	0.0347025	0.141288	0.160221	0.149398	0.136152	0.155676	0.145603	0.138494	0.152131	0.102904	0.14612	0.144763	0.141275	0.136466	0.125775	0.174102	0.137922	0.131214	0.146978	0.13368	0.130894	0.128927	0.121568	0.142718	0.139923	0.129228	0.106526	0.0907766
655	17.866	856.687	TG 51:5	TAG	51	5		856.739	0.05171	[M+H]+	0.0749946	0.0818585	0.0884291	0.0887092	0.0921004	0.0877484	0.114219	0.10128	0.0882728	0.0746656	0.010119	0.0112261	0.0875906	0.0673925	0.0833472	0.079192	0.0690175	0.0586848	0.102341	0.0650366	0.0830943	0.0945041	0.0717127	0.0832367	0.0544851	0.0422243	0.0715877	0.0529256	0.0500553	0.0717678	0.100044	0.102938	0.095258	0.100431	0.103451	0.108859	0.0827167	0.0787174	0.0587131
824	17.867	1038.84	TG 64:5	TAG	64	5		1038.94	0.10673	[M+H]+	0.0285754	0.0327469	0.0372102	0.0414853	0.0445113	0.0577371	0.0343103	0.0342956	0.0442469	0.0382142	0.00549538	0.00495699	0.026083	0.0205416	0.0368239	0.0377369	0.0329361	0.034236	0.0311945	0.0343232	0.034858	0.0330398	0.0203373	0.0278593	0.031898	0.0220658	0.0291635	0.0210233	0.0391273	0.0307191	0.0246138	0.0255366	0.0284613	0.0381744	0.0260608	0.0243227	0.05963	0.0605911	0.0485674
582	18.821	810.685	TG 48:7	TAG	48	7		810.661	0.02476	[M+H]+	0.0328071	0.047813	0.0730384	0.0605422	0.0591834	0.0639996	0.0135332	0.0118173	0.0272618	0.0230219	0.0291898	0.0223712	0.00330083	0.0120214	0.0067535	0.00500221	0.0147515	0.0063559	0.00743223	0.0140005	0.00860424	0.00581075	0.00735803	0.0069797	0.0103024	0.0114121	0.0117126	0.014484	0.00763627	0.00560038	0.00909323	0.00767472	0.00847504	0.00504785	0.00745756	0.00462725	0.00998688	0.0136027	0.00935194
720	17.714	894.71	TG 54:7	TAG	54	7		894.755	0.04484	[M+H]+	0.0269022	0.0361622	0.00580288	0.00733094	0.0088795	0.00828729	0.0159921	0.0209301	0.0138903	0.0239898	0.0368057	0.0406765	0.0560709	0.0532664	0.0417069	0.0744965	0.0760167	0.0548829	0.0289776	0.03903	0.0105628	0.0111088	0.0393113	0.0339179	0.0325742	0.0351457	0.0475011	0.0582166	0.0415752	0.0513991	0.0176387	0.0191679	0.02624	0.0222596	0.0591315	0.0511173	0.0342405	0.0243405	0.024412
70	7.504	540.423	WE 35:0	wax ester				540.571	0.1483	[M+H]+	0.0811314	0.0836867	0.0822928	0.0669719	0.0481969	0.0783944	0.051603	0.0701819	0.0428045	0.0681148	0.042845	0.108773	0.00202345	0.00292047	0.00297147	0.000571607	0.00284201	0.00124843	0.0077812	0.00750248	0.00241053	0.00484714	0.00124549	0.0066964	0.0255596	0.0121429	0.0203027	0.0221476	0.0102562	0.0154091	0.000927891	0.000205726	0.00144562	0.000989756	0.000724514	0.0018525	0.110944	0.146447	0.0847971
60	10.421	533.386	WE 36:2	wax ester				533.529	0.1427	[M+H]+	0.00314858	0.00427833	0.00144289	0.00212035	0.00362475	0.00123785	0.00115924	0.00268337	0.00170111	0.00143131	0.00294977	0.00320094	0.00287743	0.00089119	0.00175169	0.00189739	0.00194235	0.00161489	0.0024629	0.00226566	0.00195855	0.00410171	0.002185	0.00228488	0.00408953	0.00332848	0.00457215	0.00379253	0.00342909	0.00303886	0.00184362	0.00175866	0.00321554	0.00272682	0.00118473	0.00260212	0.00156427	0.0023172	0.442905
55	10.535	531.376	WE 36:3	wax ester			[M+H]+	531.514	0.1379	[M+H]+	0.022974	0.0191576	0.0173475	0.026706	0.0236859	0.0291865	0.0349987	0.0286541	0.0323828	0.0177613	0.0294949	0.0443288	0.0380308	0.041245	0.0344482	0.0524561	0.0417963	0.0425806	0.0406567	0.0580364	0.0346848	0.0442453	0.0413512	0.0394497	0.042921	0.059981	0.0632353	0.0347845	0.0429791	0.0626451	0.064022	0.0859348	0.0435789	0.046474	0.0583629	0.0424213	0.0358451	0.0360026	3.42745
92	7.983	572.427	WE 38:5	wax ester				572.54	0.11346	[M+H]+	0.0150539	0.0119462	0.00856905	0.00915981	0.00774699	0.018028	0.0169811	0.0232026	0.0195628	0.0184276	0.0137418	0.0119447	0.0338585	0.0372423	0.040003	0.0344484	0.049436	0.0384722	0.0386869	0.0300434	0.0382832	0.034829	0.0303259	0.0243962	0.0211969	0.016684	0.0199214	0.0216493	0.0238497	0.023817	0.0380598	0.0307422	0.0205734	0.0295775	0.0342355	0.0354539	0.0192175	0.014339	0.0138329
91	9.647	568.441	WE 38:7	wax ester				568.509	0.06752	[M+H]+	0.0665074	0.0616369	0.0413238	0.0253711	0.0442592	0.0314489	0.0277712	0.0285748	0.0405106	0.0239985	0.0624283	0.0631023	0.00122352	0.00109612	0.00288471	0.00137992	0.0002937	0.00128566	0.00362578	0.00488532	0.00361125	0.00136724	0.00199742	0.00143104	0.00872695	0.0138665	0.00411014	0.0058332	0.00708236	0.00823356	0.000312149	0.000894474	0.000233269	0.000321361	0.000393274	0.000336665	0.0440846	0.0857172	0.079306
Notes:	Any differences between MS-DIAL reported adduct, and LipidMaps annotation adduct are reported with the LipidMaps adduct in the LipidMaps ID column…most were re-annotations of Na adducts
	All lipid annotations in LipidMaps performed with [M+H]+ and [M+NH4]+ adducts at a delta tolerance of plus/minus 0.2 m/z
	The delta of internal standard m/z to LipidMaps m/z was 0.0513, so matches with delta closest to that value were used whenever possible. I noticed that as lipid masses got higher, delta may also increase over 0.1 in MS2-matched TAG's (see top of sheet), so I kept that fluctuation in mind when annotating.
	To select individual lipid species from groups that were re-annotated as the same lipid, if the masses and RT are very similar, I picked only one, either the one that was originally ID'd by MS-DIAL as that species, or the one with the delta that most closely matched the delta of the annotation of the internal standard. If the RT differed by more than 0.2 min. and there are double bonds, I kept al…
	I removed any lipids with an RT <1.5 min. as lipids likely wouldn't have passed through the LC column and been ionized yet
	If lipids were annotated with Na adduct, and no annotation on LipidMaps, they were removed, as we should not be detecting Na adducts from our solvents
[truncated: 15 more columns]

## Sheet: MS-DIAL output
																											Class	0hr	0hr	0hr	0hr	0hr	0hr	Std	Std	Std	Std	Std	Std	Std	Std	Std	Std	Blank	Blank	Blank	Blank	Blank	Blank
																											File type	Sample	Sample	Sample	Sample	Sample	Sample	Standard	Standard	Standard	Standard	Standard	Standard	Standard	Standard	Standard	Standard	Blank	Blank	Blank	Blank	Blank	Blank
																											Injection order	8	7	6	5	4	3	42	74	66	58	50	34	26	18	10	2	57	41	65	49	33	25
																											Batch ID	1	1	1	1	1	1	1	1	1	1	1	1	1	1	1	1	1	1	1	1	1	1
Alignment ID	Average Rt(min)	Average Mz	Metabolite name	Adduct type	Post curation result	Fill %	MS/MS assigned	Reference RT	Reference m/z	Formula	Ontology	INCHIKEY	SMILES	MSI level	Comment	Mannually modified	Isotope tracking parent ID	Isotope tracking weight number	Total score	RT similarity	Dot product	Reverse dot product	Fragment presence %	S/N average	Spectrum reference file name	MS1 isotopic spectrum	MS/MS spectrum	unfed3_2posAFAMM	unfed3_1posAFAMM	unfed2_2posAFAMM	unfed2_1posAFAMM	unfed1_2posAFAMM	unfed1_1posAFAMM	PEBlank6posAFAMM	PEBlank10posAFAMM	PEBlank_9posAFAMM	PEBlank_8posAFAMM	PEBlank_7posAFAMM	PEBlank_5posAFAMM	PEBlank_4posAFAMM	PEBlank_3posAFAMM	PEBlank_2posAFAMM	PEBlank_1posAFAMM	meohBlank8posAFAMM	meohBlank6posAFAMM	meohBlank_9posAFAMM	meohBlank_7posAFAMM	meohBlank_5posAFAMM	meohBlank_4posAFAMM
376	15.243	720.503	PE 34:0; PE 17:0-17:0; [M+H]+ (spiked-in standard)	[M+H]+		0.039	TRUE	5.86	720.554	C39H78NO8P	PE	YSFFAUPDXKTJMR-UHFFFAOYNA-N	CCCCCCCCCCCCCCCCC(=O)OCC(COP(O)(=O)OCCN)OC(=O)CCCCCCCCCCCCCCCC	2	Normalized unit Height	FALSE	null	null	100	99.6	50.3	70.2	100	353.25	DDA_mix1_2posAFAMM	720.50378:334 721.50713:158 722.51049:29	253.28:14 254.32216:1 296.29669:1 296.33191:1 327.31628:1 579.50916:107 580.54297:53 581.52856:1	1	1	1	1	1	1	1	1	1	1	1	1	1	1	1	1	0	1	1	0	0	0
391	10.267	730.468	PC 32:2; PC 16:1-16:1; [M+H]+	[M+H]+		0.645	TRUE	4.55	730.538	C40H76NO8P	PC	GPWHCUUIQMGELX-YGGBKCGDNA-N	CCCCCC\C=C/CCCCCCCC(=O)OCC(COP([O-])(=O)OCC[N+](C)(C)C)OC(=O)CCCCCCC\C=C/CCCCCC	2	Normalized unit Height	FALSE	null	null	100	99.8	85.3	38.2	100	180.42	DDA_mix1_2posAFAMM	730.49231:339 731.49566:159 732.49902:43	183.37552:0 183.86305:0 183.90739:1 183.96284:0 184.10707:191 184.78448:0 184.84563:0 185.10139:6 185.70265:1 185.88652:1 186.21556:1 189.21799:1 227.25569:1 241.13161:1 276.84421:1 293.29926:1 336.32767:1 384.34946:1 494.31259:1 527.37207:1 617.49359:1 638.20782:1 710.92206:1 713.3988:1 715.36591:1 730.70221:1	0.223331	0.207016	0.184867	0.195426	0.251218	0.265875	0.00147741	0.00036202	0.000593407	0.00172583	0	0.000778309	0.00269841	0.00271294	0	0	0	2.49324	0.59501	0	0	0
475	13.919	760.521	PC 34:1; PC 16:0-18:1; [M+H]+	[M+H]+		0.026	TRUE	5.63	760.585	C42H82NO8P	PC	WTJKGGKOPKCXLL-MRCUWXFGNA-N	CCCCCCCCCCCCCCCC(=O)OCC(COP([O-])(=O)OCC[N+](C)(C)C)OC(=O)CCCCCCC\C=C/CCCCCCCC	2	Normalized unit Height	FALSE	null	null	100	99.7	83.5	35.5	100	501.43	DDA_mix1_2posAFAMM	760.52069:565 761.52404:298 762.5274:65	183.79099:0 183.91295:0 184.00168:0 184.10707:271 184.55669:0 184.74001:0 184.81783:0 184.93457:1 185.10696:10 185.20152:0 185.43527:0 185.47426:0 185.59122:0 185.68034:0 185.74721:1 185.78064:1 185.89769:1 186.10956:4 186.14302:1 186.72919:1 186.98627:2 188.21266:1 188.44269:1 194.10829:1 198.78421:1 227.16324:1 240.13588:1 283.22061:1 305.48764:1 344.78543:1 384.36545:1 464.73505:1 496.30536:1 …	0.323823	0.231102	0.238816	0.309691	0.320732	0.30077	0.0126735	0.0205335	0.00894747	0.00808756	0.00468354	0.00793787	0.0127177	0.00916647	0.00749714	0.00139436	0	24.3541	8.9892	0	0	0
461	12.557	758.525	PC 34:2; PC 16:1-18:1; [M+H]+	[M+H]+		0.474	TRUE	5.14	758.569	C42H80NO8P	PC	ZRCWDIULNHKQRD-KAXIZBKFNA-N	CCCCCCCC\C=C/CCCCCCCC(=O)OC(COC(=O)CCCCCCC\C=C/CCCCCC)COP([O-])(=O)OCC[N+](C)(C)C	2	Normalized unit Height	FALSE	null	null	100	99.7	83.2	44.7	100	401.74	DDA_mix1_2posAFAMM	758.50104:764 759.50439:395 760.50775:98	183.45239:0 183.53546:0 183.56316:0 183.60191:1 183.66841:0 183.74599:1 183.80141:1 183.84576:1 183.94557:2 184.03983:5 184.10641:775 184.18407:0 184.42273:1 184.51714:0 184.57269:1 184.63379:1 184.75604:1 184.78383:0 184.85606:1 184.9339:0 184.96727:0 185.05626:1 185.11186:44 185.18419:1 185.60168:3 185.6964:1 185.94162:1 186.06985:1 186.11449:2 186.32091:1 186.35997:1 187.52831:1 188.53743:1 18…	0.689531	0.550461	0.579445	0.582922	0.673572	0.634486	0.00352508	0.00422289	0.00378927	0.00556278	0.00374364	0.0024829	0.00611108	0.00630615	0.0040337	0	0	4.39177	5.81603	0	0	0
406	12.211	732.493	PC 34:8e; [M+H]+	[M+H]+		0.579	TRUE	3.24	732.496	C42H70NO7P	EtherPC	NALNCQYZNIVFRM-FJTHKLIENA-N	CC\C=C/C\C=C/C\C=C/CCCCCCOCC(COP([O-])(=O)OCC[N+](C)(C)C)OC(=O)C\C=C/C\C=C/C\C=C/C\C=C/C\C=C/CC	2	Normalized unit Height	FALSE	null	null	85.7	99.6	84.9	47.4	83.3	325.56	DDA_mix1_2posAFAMM	732.48016:387 733.48351:178 734.48687:37	183.29735:1 184.10641:340 185.11186:11 185.13968:1 186.09776:2	0.397566	0.388362	0.332186	0.347287	0.364129	0.299634	0.00200406	0.00222636	0.00253896	0.00118943	0.00355675	0.00292037	0.00209428	0.00124514	0.00233676	0	0	3.10624	1.47925	0	0	0
517	13.134	784.518	PC 37:3e; [M+H]+	[M+H]+		0.382	TRUE	5.9	784.621	C45H86NO7P	EtherPC	IOCCPGLEDMJZEA-JRQMLGJJNA-N	CCCCCCCCCOCC(COP([O-])(=O)OCC[N+](C)(C)C)OC(=O)CCCCCCCCCCCC\C=C/C\C=C/C\C=C/CCCCCCC	2	Normalized unit Height	FALSE	null	null	94.2	99.7	59.9	63	100	86.67	DDA_mix1_2posAFAMM	784.49646:165 785.49981:87 786.50317:9	183.75742:0 183.8073:0 183.85716:0 183.91817:0 184.00136:0 184.02908:0 184.10674:166 184.43416:0 184.59521:0 184.73413:0 184.83974:0 184.87863:0 185.11774:6 186.01442:0 186.11481:1 187.23763:0 187.58464:0 188.11136:0 189.20642:0 225.17073:0 228.13132:0 249.35831:1 258.12393:1 280.17337:1 281.35168:1 281.72211:1 283.30267:6 283.35083:1 283.59174:1 284.2876:1 284.34271:1 299.19565:1 386.4115:1 397.…	0.371209	0.330445	0.341986	0.358028	0.397713	0.425968	0.00510105	0.00660333	0.00345398	0.00261952	0.00328713	0.00396772	0.00202006	0.00315795	0.003454	0.000976049	0	7.5906	2.68054	0	0	0
215	12.733	690.454	PE 32:1; PE 16:0-16:1; [M+H]+	[M+H]+		0.316	TRUE	4.8	690.507	C37H72NO8P	PE	CZOSTDZGCCEZTJ-PEZBUJJGNA-N	CCCCCCCCCCCCCCCC(=O)OCC(COP(O)(=O)OCCN)OC(=O)CCCCCCC\C=C/CCCCCC	2	Normalized unit Height	FALSE	null	null	100	99.7	53.2	70.3	100	244.55	DDA_mix1_2posAFAMM	690.45422:476 691.45757:228 692.46093:41	135.15288:1 137.1757:1 149.16846:1 151.1826:1 219.24049:2 237.23579:3 238.24443:3 239.2805:3 280.28235:5 282.29834:1 311.26608:1 549.20569:1 549.46436:156 550.46155:50 550.53821:7 551.44037:1 551.49805:1	0.431711	0.311244	0.325246	0.329123	0.323592	0.320687	0.00122775	0.0011059	0.000671335	0.00115029	0.000528663	0.00108372	0.000235542	0.00118213	0.000498586	0	0	1.65979	0.560544	0	0	0
362	14.384	718.489	PE 34:1; PE 16:0-18:1; [M+H]+	[M+H]+		0.737	TRUE	5.37	718.538	C39H76NO8P	PE	FHQVHHIBKUMWTI-ZCXUNETKNA-N	CCCCCCCCCCCCCCCC(=O)OCC(COP(O)(=O)OCCN)OC(=O)CCCCCCC\C=C/CCCCCCCC	2	Normalized unit Height	FALSE	null	null	100	99.6	48.6	70.6	100	494.41	DDA_mix1_2posAFAMM	718.47485:687 719.4782:316 720.48156:80	123.15026:3 125.15471:1 135.14861:3 138.18843:1 147.14357:1 150.1393:1 151.1781:1 152.28102:1 153.16522:1 169.19405:1 177.8972:1 178.09903:1 179.2193:1 181.20065:1 215.85231:1 219.22313:1 237.24295:2 237.974:1 239.28136:2 240.26895:1 240.30066:1 243.52466:1 247.2585:3 248.25595:1 253.15639:1 255.22269:1 265.26727:6 267.29547:1 267.52277:1 281.2905:1 286.2077:1 296.33191:1 308.26654:1 308.31677:6 …	1.31957	1.1041	1.09705	1.17186	1.13076	1.1025	0.00436349	0.00292661	0.00179904	0.00612982	0.00323576	0.00177049	0.00204456	0.00318091	0.00453389	0.000976049	0	9.55879	3.71479	0	0	0
443	14.536	744.484	PE 36:2; PE 18:1-18:1; [M+H]+	[M+H]+		0.737	TRUE	5.47	744.554	C41H78NO8P	PE	MWRBNPKJOOWZPW-CLFAGFIQNA-N	CCCCCCCC\C=C/CCCCCCCC(=O)OCC(COP(O)(=O)OCCN)OC(=O)CCCCCCC\C=C/CCCCCCCC	2	Normalized unit Height	FALSE	null	null	100	99.6	52.9	70.3	100	189.14	DDA_mix1_2posAFAMM	744.49353:237 745.49688:136 746.50024:40	135.16287:2 184.12369:1 247.27135:6 265.27393:17 339.30344:2 603.50226:142 604.50708:52 604.5976:3 605.54291:2	0.440482	0.371024	0.389478	0.425339	0.407816	0.407864	0	0.000724041	0.000940313	0.000563398	0	0	0	0	0	0	0	1	0	0	0	0
493	18.109	766.617	TAG 44:1; TAG 12:0-16:0-16:1; [M+NH4]+	[M+NH4]+	similar chromatogram in higher mz_501; similar chromatogram in higher mz_503	0.697	TRUE	9.03	766.692	C47H88O6	TAG	OUKDNADVOQVFAR-VZCXRCSSNA-N	CCCCCCCCCCCCCCCC(=O)OC(COC(=O)CCCCCCCCCCC)COC(=O)CCCCCCC\C=C/CCCCCC	2	Normalized unit Height	FALSE	null	null	100	99.6	60.8	89.9	100	402.93	DDA_mix1_2posAFAMM	766.61713:324 767.62048:356 768.62384:88	137.15826:2 149.19029:1 183.20004:19 211.23593:11 219.24323:3 237.24507:15 238.24741:1 239.26451:13 240.25842:2 257.24072:2 493.05426:1 493.40839:219 494.42606:62 494.517:1 495.42664:166 496.43729:50 496.59213:1 521.46881:81 521.57153:1 522.45898:18 522.51508:7 523.47815:7 549.46167:165 550.48755:56 551.39923:1 551.46655:7 577.49835:4	0.746	0.638184	0.69588	0.61162	0.507533	0.492919	0.000618091	0.000840084	0.000539703	0.00134018	0.000585006	0.000690701	0.00105054	0.000747385	0.00175619	0.000297284	0	3.87604	1.54998	0	0	0
488	17.793	764.598	TAG 44:2; TAG 12:0-16:1-16:1; [M+NH4]+	[M+NH4]+		0.697	TRUE	8.55	764.676	C47H86O6	TAG	LJXSUVSRRMQRRA-WRBBJXAJNA-N	CCCCCCCCCCCC(=O)OCC(COC(=O)CCCCCCC\C=C/CCCCCC)OC(=O)CCCCCCC\C=C/CCCCCC	2	Normalized unit Height	FALSE	null	null	100	99.6	56.4	81.6	100	307.48	DDA_mix1_2posAFAMM	764.61475:229 765.6181:179 766.62146:49	123.15136:1 149.17032:6 155.19217:1 163.17154:1 165.21996:1 183.20004:11 183.23323:2 184.2252:1 211.23593:7 211.27754:1 219.2372:6 237.25136:26 238.24741:2 257.25385:1 311.27716:1 311.31323:2 465.3652:4 466.38004:1 491.43961:1 492.40079:1 493.41748:253 494.41702:74 495.43573:5 519.0907:1 519.42609:19 520.44238:1 521.43146:20 521.53418:2 522.43091:7 547.45087:89 547.54651:9 548.45581:38 549.46167:…	0.325832	0.390779	0.33076	0.333647	0.264484	0.269022	0.000271221	8.56504e-05	0	0.000406118	0	0.000296861	0.000940636	0.000960298	0	0	0	2.25067	0.901029	0	0	0
554	18.415	794.641	TAG 46:1; TAG 14:0-16:0-16:1; [M+NH4]+	[M+NH4]+	similar chromatogram in higher mz_559	0.737	TRUE	9.63	794.723	C49H92O6	TAG	JYICXCHHKWVGEI-QOCHGBHMNA-N	CCCCCCCCCCCCCCCC(=O)OC(COC(=O)CCCCCCCCCCCCC)COC(=O)CCCCCCC\C=C/CCCCCC	2	Normalized unit Height	FALSE	null	null	100	99.6	63.2	90	100	803.99	DDA_mix1_2posAFAMM	794.63788:572 795.64123:480 796.64459:126	123.14683:2 123.16951:1 135.15456:3 137.17262:13 139.18153:5 149.17532:5 151.18448:1 163.18721:4 167.17543:2 183.21107:8 193.22244:1 211.24188:65 212.23543:8 219.2372:15 221.24553:2 237.24507:79 238.25372:3 239.26451:77 240.25842:4 240.2901:2 254.28529:1 257.26038:1 265.26297:8 285.27725:5 311.27716:1 313.28568:10 493.43561:5 495.42664:71 495.53583:1 496.43729:10 496.48285:9 518.9137:1 519.22113:…	1.69776	1.48229	1.65773	1.52854	1.45266	1.24132	0.00482296	0.00393458	0.00480844	0.00758697	0.00437717	0.0081628	0.0107432	0.0100785	0.00656965	0.00107296	0	8.49043	3.35385	0	0	0
550	18.142	792.621	TAG 46:2; TAG 16:0-14:1-16:1; [M+NH4]+	[M+NH4]+		0.737	TRUE	9.14	792.708	C49H90O6	TAG	XYYRUMPXVOZUGQ-PAFQGHGSNA-N	CCCCCCCCCCCCCCCC(=O)OC(COC(=O)CCCCCCC\C=C/CCCC)COC(=O)CCCCCCC\C=C/CCCCCC	2	Normalized unit Height	FALSE	null	null	100	99.6	31.4	87.9	100	809.85	DDA_mix1_2posAFAMM	792.62225:623 793.6256:692 794.62896:188	123.14683:1 125.16955:1 137.16785:1 149.16533:1 191.21581:5 209.22635:4 211.23593:2 219.2493:2 237.24507:12 239.23921:1 239.27715:13 265.26297:1 285.24966:2 311.26996:41 312.30231:2 313.29294:24 314.29965:1 339.3215:2 493.40839:10 493.5174:1 494.42606:1 495.41754:2 496.42819:1 519.42609:64 519.48199:29 519.54724:1 520.43298:21 520.50763:5 521.44086:125 522.44958:21 523.42206:1 547.08734:1 547.422…	1.55136	1.26038	1.45742	1.35558	1.19054	1.08262	0.000602874	0.000724041	0	0.000563398	0.000593776	0.000690701	0.00100637	0.000747385	0.000621247	0	0	1.21648	0.234701	0	0	0
546	17.842	790.622	TAG 46:3; TAG 14:1-16:1-16:1; [M+NH4]+	[M+NH4]+		0.658	TRUE	8.65	790.692	C49H88O6	TAG	KUGMHZMPMPRONI-JBRWGPMINA-N	CCCCCC\C=C/CCCCCCCC(=O)OCC(COC(=O)CCCCCCC\C=C/CCCC)OC(=O)CCCCCCC\C=C/CCCCCC	2	Normalized unit Height	FALSE	null	null	100	99.6	61.7	81.7	100	382.08	DDA_mix1_2posAFAMM	790.62061:378 791.62396:299 792.62732:92	139.15259:1 149.17032:5 163.17676:2 191.21581:5 209.22043:10 219.24323:4 237.24507:10 237.27655:2 311.27716:2 311.31323:2 312.26617:1 339.30649:1 491.43961:6 493.40839:3 493.47195:3 517.1922:1 517.50842:1 519.42609:262 520.43298:60 520.47961:19 521.43146:10 524.01147:1 547.45087:161 548.43665:25 548.49408:36 549.43286:1 549.49036:1 549.53827:1 573.4574:2 575.47614:2	0.341436	0.410237	0.50636	0.427665	0.333161	0.33357	0	0	0.000104046	0	0.000463516	0	0	0.000185903	0	0	0	3.07421	1.22496	0	0	0
596	18.702	822.672	TAG 48:1; TAG 16:0-16:0-16:1; [M+NH4]+	[M+NH4]+		0.75	TRUE	10.23	822.755	C51H96O6	TAG	FEKLSEFRUGWUOS-QOCHGBHMNA-N	CCCCCCCCCCCCCCCC(=O)OCC(COC(=O)CCCCCCC\C=C/CCCCCC)OC(=O)CCCCCCCCCCCCCCC	2	Normalized unit Height	FALSE	null	null	100	99.6	53.1	81.8	100	1220.23	DDA_mix1_2posAFAMM	822.66907:1466 823.67242:1165 824.67578:328	109.12419:1 111.14081:2 113.17155:1 121.13157:2 123.1559:13 125.17412:5 127.18109:3 135.15456:14 135.17831:2 137.17262:34 138.17046:3 139.14296:1 139.18636:4 141.19048:2 149.16533:16 151.17944:15 153.15646:5 163.18196:7 165.20419:9 167.17015:2 179.20998:2 193.2338:1 211.19435:1 211.24188:23 212.24138:3 219.2372:37 220.24326:6 221.2516:18 221.77495:1 236.24481:1 237.25136:135 237.92564:1 238.24109…	3.24193	2.41579	2.35589	2.60379	2.52191	2.27721	0.0204571	0.00915074	0.0104414	0.0141319	0.0228951	0.0237792	0.0216304	0.061408	0.0137413	0.00180004	0	27.6062	11.339	0	0	0
593	18.45	820.656	TAG 48:2; TAG 16:0-16:1-16:1; [M+NH4]+	[M+NH4]+		0.737	TRUE	9.74	820.739	C51H94O6	TAG	RUOVJPPUXXFZPC-UZTWDUGDNA-N	CCCCCCCCCCCCCCCC(=O)OCC(COC(=O)CCCCCCC\C=C/CCCCCC)OC(=O)CCCCCCC\C=C/CCCCCC	2	Normalized unit Height	FALSE	null	null	100	99.6	50.9	82.2	100	1804.31	DDA_mix1_2posAFAMM	820.65332:2020 821.65667:2307 822.66003:777	121.13606:2 123.14683:8 125.13296:1 125.16497:3 127.1442:1 135.14505:19 137.16785:32 138.17046:1 139.15259:2 141.20016:1 149.16533:17 149.20027:1 151.17442:8 153.15646:5 153.202:1 155.20235:1 163.18196:9 165.20944:3 167.17015:1 177.19058:2 187.17249:2 191.20453:4 195.19954:1 209.20271:1 209.23227:3 211.23001:9 212.23543:1 219.2372:53 220.24326:2 221.23946:1 221.28203:4 237.24507:228 238.26004:33 …	4.08639	3.28491	3.65778	3.79965	3.49458	3.25046	0.0197355	0.0184155	0.0161675	0.0139177	0.0179871	0.0226216	0.01882	0.031221	0.0124586	0.00426667	0	33.0465	10.9713	0	0	0
591	18.174	818.63	TAG 48:3; TAG 14:1-16:1-18:1; [M+NH4]+	[M+NH4]+		0.737	TRUE	9.25	818.723	C51H92O6	TAG	ZIGMEVARAPDBLA-ZWGWOZOMNA-N	CCCCCCCC\C=C/CCCCCCCC(=O)OCC(COC(=O)CCCCCCC\C=C/CCCC)OC(=O)CCCCCCC\C=C/CCCCCC	2	Normalized unit Height	FALSE	null	null	100	99.6	48.2	69.1	100	1186.44	DDA_mix1_2posAFAMM	818.63995:1100 819.6433:1174 820.64666:373	121.13157:3 123.13774:2 125.12382:1 135.1498:21 136.14026:1 137.15826:4 139.13811:2 139.16223:1 141.15648:1 149.17032:19 150.1757:1 151.17944:4 153.16153:8 163.18196:10 167.18069:2 177.19601:6 191.17625:1 209.22043:12 211.23593:1 219.2372:46 220.23111:1 221.2334:1 223.20197:1 235.89932:1 237.25764:178 238.25372:27 239.25819:1 247.2607:2 263.26907:1 264.25845:1 265.25632:4 265.30295:1 283.24374:1 …	1.50972	1.28646	1.62695	1.58243	1.46819	1.2677	0	0	0	0.000985947	0.000890664	0.000690701	0.0010613	0.000747385	0	0	0	1	0	0	0	0
616	18.594	834.665	TAG 49:2; TAG 16:0-16:1-17:1; [M+NH4]+	[M+NH4]+	similar chromatogram in higher mz_729	0.684	TRUE	10.04	834.755	C52H96O6	TAG	UNLQNCABWOVYJJ-NUJSLWOLNA-N	CCCCCCCCCCCCCCCC(=O)OCC(COC(=O)CCCCCCC\C=C/CCCCCCC)OC(=O)CCCCCCC\C=C/CCCCCC	2	Normalized unit Height	FALSE	null	null	100	99.6	45.2	86.9	100	91.6	DDA_mix1_2posAFAMM	834.66248:114 835.66583:121 836.66919:36	137.16306:1 149.16032:1 237.24507:1 251.2951:1 265.26297:2 313.30014:1 533.42194:1 535.06635:1 535.4447:22 535.52985:7 536.448:2 536.50488:1 537.49023:5 547.46039:8 548.47491:1 549.45203:10 549.5191:13 550.44922:10 551.52405:2 561.47772:26 561.55524:6 562.4469:5 562.50519:3 563.47528:54 563.57239:3 564.4754:11 564.55304:12 565.53461:1 575.44666:8 575.49567:8 576.4671:1 577.52783:2 591.5545:4 591.…	0.367751	0.27101	0.279302	0.300505	0.213825	0.174424	0.00160019	0.00347315	0.00260548	0.00342599	0.00274526	0.00161108	0.00519423	0.0029803	0.0026271	0.000345284	0	2.78536	0.955631	0	0	0
647	19.035	852.714	TAG 50:0; TAG 16:0-16:0-18:0; [M+NH4]+	[M+NH4]+		0.013	TRUE	11.33	852.801	C53H102O6	TAG	DQKMNCLZNGAXNX-UHFFFAOYNA-N	CCCCCCCCCCCCCCCCCC(=O)OCC(COC(=O)CCCCCCCCCCCCCCC)OC(=O)CCCCCCCCCCCCCCC	2	Normalized unit Height	FALSE	null	null	100	99.7	70.3	81.9	100	334.16	DDA_mix1_2posAFAMM	852.71375:334 853.7171:80 854.72046:9	239.25185:2 551.48572:29 552.50391:5 552.56152:1 577.51794:1 578.49109:1 579.49463:60 579.61273:2 580.47925:1 580.5285:9 581.49432:1	0.315728	0.252925	0.192393	0.215356	0.187214	0.117405	0.000939663	0.00182275	0	0.000594123	0.00288204	0.00167118	0.00145882	0.00653961	0.000334982	0.0012185	0	3.66209	1.67926	0	0	0
643	18.965	850.698	TAG 50:1; TAG 16:0-18:0-16:1; [M+NH4]+	[M+NH4]+		0.75	TRUE	10.84	850.786	C53H100O6	TAG	YSNGWXHIKNKBNE-FLFQWRMENA-N	CCCCCCCCCCCCCCCCCC(=O)OCC(COC(=O)CCCCCCCCCCCCCCC)OC(=O)CCCCCCC\C=C/CCCCCC	2	Normalized unit Height	FALSE	null	null	100	99.7	40.2	78.5	100	1359.09	DDA_mix1_2posAFAMM	850.68524:1674 851.68859:1900 852.69195:676	121.13606:5 123.15136:11 125.16497:4 135.15456:19 137.16785:17 139.16223:1 139.18636:5 149.17032:12 151.18448:32 152.17644:1 153.15646:7 163.17676:4 165.19894:14 177.19601:1 179.21542:3 193.21106:1 219.25534:8 221.2516:17 237.25136:34 237.68607:1 238.24109:6 239.26451:292 240.26474:40 241.4386:1 247.2607:31 248.25816:4 249.25768:2 256.2908:3 265.04993:1 265.27628:137 266.28943:24 267.23767:1 267.…	3.78059	3.06803	2.84387	3.26405	3.26425	2.6822	0.0257266	0.0243358	0.0197133	0.0345081	0.0255636	0.0127106	0.0282509	0.0794511	0.0113854	0.00114726	0	25.2741	11.5899	0	0	0
642	18.741	848.671	TAG 50:2; TAG 16:0-16:1-18:1; [M+NH4]+	[M+NH4]+	similar chromatogram in higher mz_689	0.789	TRUE	10.34	848.77	C53H98O6	TAG	TWJCMQZMAPGUSG-BIDHIOHYNA-N	CCCCCCCCCCCCCCCC(=O)OCC(COC(=O)CCCCCCC\C=C/CCCCCCCC)OC(=O)CCCCCCC\C=C/CCCCCC	2	Normalized unit Height	FALSE	null	null	100	99.6	61.3	90.3	100	1545.59	DDA_mix1_2posAFAMM	848.67108:2379 849.67443:2722 850.67779:1001	109.13701:3 121.13606:5 123.15136:6 135.14505:24 136.1689:1 137.16306:27 139.14778:1 141.21475:1 149.17032:18 151.17944:15 152.20164:1 153.16153:9 153.19693:1 163.17676:7 165.20944:10 166.18835:1 167.16484:1 177.19058:5 195.15955:1 211.21812:1 219.2372:39 220.24933:2 221.24553:6 237.24507:181 237.90045:1 238.24741:32 239.26451:131 240.25842:22 245.2525:2 246.25879:1 247.2607:37 248.26463:4 263.24…	4.56829	3.53979	3.47093	3.98181	3.85633	3.52343	0.0344212	0.0262465	0.0303139	0.0465586	0.0358409	0.0427063	0.046293	0.119457	0.0187393	0.00190039	0	39.764	19.3191	0	0	0
638	18.489	846.662	TAG 50:3; TAG 16:1-16:1-18:1; [M+NH4]+	[M+NH4]+	adduct linked to 604_[M+H]+	0.737	TRUE	9.85	846.755	C53H96O6	TAG	UFHNZOACKFBCOM-ULXWNTFBNA-N	CCCCCCCC\C=C/CCCCCCCC(=O)OCC(COC(=O)CCCCCCC\C=C/CCCCCC)OC(=O)CCCCCCC\C=C/CCCCCC	2	Normalized unit Height	FALSE	null	null	100	99.6	49.1	82.5	100	988.26	DDA_mix1_2posAFAMM	846.6593:1359 847.66265:1600 848.66601:536	121.14507:2 123.14683:3 124.15613:1 127.14882:2 133.1373:1 135.15932:23 137.16785:12 139.14778:2 149.16533:28 151.18448:11 153.19188:3 161.15663:2 163.18196:9 164.18106:1 165.19894:5 166.21999:1 167.18597:1 173.15923:1 175.18265:1 177.19601:7 191.22713:1 195.18239:1 217.26212:1 219.01324:1 219.2372:50 220.24326:2 223.19583:1 237.20097:1 237.25136:201 237.32062:1 238.24741:25 239.25185:16 240.3154…	2.91643	2.31729	2.6485	2.76065	2.50874	2.15781	0.00882216	0.0103081	0.00705866	0.0101606	0.00915117	0.0107629	0.0121994	0.0162699	0.00534971	0.00072591	0	13.6163	9.88935	0	0	0
634	18.264	844.651	TAG 50:4; TAG 16:1-18:1-16:2; [M+NH4]+	[M+NH4]+		0.553	TRUE	9.48	844.739	C53H94O6	TAG	MWAJOVATGUIENZ-FPWUIYNMNA-N	CCCCCCCC\C=C/CCCCCCCC(=O)OCC(COC(=O)CCCCCCC\C=C/CCCCCC)OC(=O)CCCCCCC\C=C/C\C=C/CCC	2	Normalized unit Height	FALSE	null	null	100	99.6	37.3	84	100	165.36	DDA_mix1_2posAFAMM	844.67377:130 845.67712:132 846.68048:35	189.19719:1 237.26396:2 247.27354:1 263.25583:2 265.26962:1 311.26276:4 313.27847:4 339.27631:2 339.33658:1 499.45715:1 545.39606:4 545.45331:10 546.43732:4 546.49457:2 547.45087:5 548.45581:3 549.37531:1 549.46167:42 550.45886:7 551.43768:2 573.48669:46 574.48584:3 575.47614:18 576.44757:2 577.49835:6 601.49042:7 603.48761:14 604.4823:3	0.517386	0.468657	0.427337	0.44034	0.423594	0.350236	0.00301437	0.00380121	0.00188063	0.00295784	0.00267199	0.0092669	0.0099055	0.00355008	0.00481466	0.00249145	0	1.0514	1.79558	0	0	0
667	18.862	862.715	TAG 51:2; TAG 16:0-17:1-18:1; [M+NH4]+	[M+NH4]+		0.737	TRUE	10.65	862.786	C54H100O6	TAG	QLIUVBJPQMDRHV-IFNXDHGUNA-N	CCCCCCCCCCCCCCCC(=O)OCC(COC(=O)CCCCCCC\C=C/CCCCCCCC)OC(=O)CCCCCCC\C=C/CCCCCCC	2	Normalized unit Height	FALSE	null	null	100	99.7	27.8	89.4	100	112.85	DDA_mix1_2posAFAMM	862.68829:170 863.69164:165 864.695:52	251.27567:3 265.23639:2 313.29294:2 339.29889:1 549.49994:6 561.45837:1 561.50677:3 562.48578:1 563.39758:1 563.48492:94 564.49481:34 564.58228:1 565.53461:11 575.47614:51 576.48676:18 577.46881:55 577.54749:14 578.51074:7 589.49786:59 590.50092:28 591.49487:31 591.56451:8 592.48969:3 592.54938:5 593.51526:1 603.45746:1 603.50763:10 604.49243:2 619.492:2	0.526716	0.378063	0.363342	0.457026	0.337804	0.253168	0.00460576	0.00550729	0.00291623	0.00370807	0.00269454	0.00512102	0.00577189	0.00395683	0.00465972	0.00199639	0	4.34002	1.6561	0	0	0
695	19.215	880.724	TAG 52:0; TAG 16:0-18:0-18:0; [M+NH4]+	[M+NH4]+		0.737	TRUE	11.94	880.833	C55H106O6	TAG	SDNYRTVJOFMYIW-UHFFFAOYNA-N	CCCCCCCCCCCCCCCCCC(=O)OCC(COC(=O)CCCCCCCCCCCCCCC)OC(=O)CCCCCCCCCCCCCCCCC	2	Normalized unit Height	FALSE	null	null	100	99.7	32.6	81.6	100	233.9	DDA_mix1_2posAFAMM	880.73517:311 881.73852:193 882.74188:64	136.1689:1 180.22394:1 239.26451:1 240.25208:1 250.29152:1 265.27628:6 266.3028:1 267.27777:1 268.28134:1 550.50671:2 551.53369:2 576.92853:1 577.50812:26 577.56714:10 578.49109:140 579.49463:198 579.69141:1 580.50885:97 581.53375:73 582.48065:1 582.53003:4 582.57935:3 599.48669:11 601.51044:1 605.52826:28 606.5448:115 606.64545:2 607.53204:127 608.53015:17 608.59064:3 609.55927:13 625.56171:1 62…	0.568636	0.454527	0.396331	0.450572	0.404508	0.349458	0.00534845	0.00663236	0.00133681	0.00508155	0.00743844	0.0062327	0.00568473	0.00130792	0.00596297	0.000557742	0	5.88613	3.04621	0	0	0
691	19.215	878.711	TAG 52:1; TAG 16:0-18:0-18:1; [M+NH4]+	[M+NH4]+		0.737	TRUE	11.45	878.817	C55H104O6	TAG	NPCZZYKITFKRQZ-RFBIWTDZNA-N	CCCCCCCCCCCCCCCCCC(=O)OC(COC(=O)CCCCCCCCCCCCCCC)COC(=O)CCCCCCC\C=C/CCCCCCCC	2	Normalized unit Height	FALSE	null	null	100	99.7	64.5	89.9	100	1178.78	DDA_mix1_2posAFAMM	878.72211:1452 879.72546:2152 880.72882:756	195.07388:2 265.25632:2 265.3096:2 576.55554:2 577.49835:44 578.52063:33 578.62885:1 579.49463:62 579.66199:1 580.54816:7 581.51398:1 604.50244:11 605.53827:43 605.59863:10 606.52466:9 606.57495:4 607.5119:6 607.58234:1	2.8222	2.14416	2.0508	2.41059	2.13794	1.7815	0.00905392	0.0177575	0.00569158	0.0149041	0.0108276	0.0188685	0.00697203	0.0185086	0.0107778	0.000557742	0	16.6532	8.6349	0	0	0
690	19.001	876.712	TAG 52:2; TAG 18:0-16:1-18:1; [M+NH4]+	[M+NH4]+	similar chromatogram in higher mz_733	0.763	TRUE	10.95	876.801	C55H102O6	TAG	SZXNLYZNXCGSMY-HBLVUIEFNA-N	CCCCCCCCCCCCCCCCCC(=O)OC(COC(=O)CCCCCCC\C=C/CCCCCC)COC(=O)CCCCCCC\C=C/CCCCCCCC	2	Normalized unit Height	FALSE	null	null	100	99.7	40.1	78.1	100	1314.44	DDA_mix1_2posAFAMM	876.71124:1503 877.71459:2078 878.71795:717	135.15932:3 137.16306:2 139.16223:3 149.16032:10 151.16939:2 153.16153:2 155.19217:1 163.18196:3 165.18843:4 191.20453:1 221.25771:1 237.26396:5 239.25819:24 240.25842:1 245.2525:1 247.2607:15 248.29683:1 263.25583:1 265.27628:89 266.27612:10 267.28448:5 313.3074:8 313.3436:2 321.28918:2 339.30649:8 339.35165:1 341.31271:1 549.45203:1 573.1441:1 573.66296:2 574.09387:1 574.27026:1 574.62305:1 574…	3.26355	2.68928	2.8386	3.05128	2.97734	2.50307	0.0323728	0.0213994	0.0199257	0.0350559	0.020394	0.0294446	0.0292616	0.0911394	0.0130462	0.00320702	0	39.6976	15.4013	0	0	0
689	18.774	874.693	TAG 52:3; TAG 16:1-18:1-18:1; [M+NH4]+	[M+NH4]+		0.737	TRUE	10.45	874.786	C55H100O6	TAG	YBWITEZBUYUNFC-CABVQDRLNA-N	CCCCCCCC\C=C/CCCCCCCC(=O)OCC(COC(=O)CCCCCCC\C=C/CCCCCC)OC(=O)CCCCCCC\C=C/CCCCCCCC	2	Normalized unit Height	FALSE	null	null	100	99.7	47.4	82.3	100	890.74	DDA_mix1_2posAFAMM	874.69073:1198 875.69408:1437 876.69744:504	123.15136:1 133.1373:1 135.1498:8 136.14981:1 137.16306:7 139.17671:1 147.14488:2 149.17032:23 151.17944:8 153.16153:2 163.18196:4 165.19894:7 175.18265:1 177.20145:5 195.17097:1 205.24182:1 219.2372:16 237.23875:49 238.23477:5 239.24553:6 240.26474:1 245.2525:4 247.26711:26 248.27751:4 263.24918:21 264.26511:2 265.28293:133 266.29614:14 293.2739:2 309.26785:1 311.23389:1 311.26996:9 312.27344:1 …	2.13308	1.77483	1.89496	2.13061	2.03556	1.75598	0.00976194	0.00792695	0.0112838	0.0114994	0.00691673	0.00652248	0.00894527	0.0155497	0.00506707	0.00163482	0	15.7344	9.07282	0	0	0
685	18.538	872.699	TAG 52:4; TAG 16:1-18:1-18:2; [M+NH4]+	[M+NH4]+		0.658	TRUE	10.09	872.77	C55H98O6	TAG	WHSWXEYWNPTUPW-KPJCRDJJNA-N	CCCCCCCC\C=C/CCCCCCCC(=O)OC(COC(=O)CCCCCCC\C=C/CCCCCC)COC(=O)CCCCCCC\C=C/C\C=C/CCCCC	2	Normalized unit Height	FALSE	null	null	100	99.6	50.7	89.9	100	204.31	DDA_mix1_2posAFAMM	872.67242:221 873.67577:296 874.67913:95	109.12846:1 121.13606:1 125.17412:1 128.14659:1 135.15456:3 135.76842:1 137.16306:3 139.13811:1 141.16132:1 146.14474:1 147.1548:1 149.16533:6 151.17442:2 153.18684:1 158.60286:1 159.16975:1 161.17221:2 162.994:1 163.16632:3 163.19765:3 164.4798:1 165.16217:1 165.20944:1 165.81435:1 167.18069:1 172.15465:1 173.15923:1 175.17722:3 177.19601:1 189.19157:1 193.19402:1 199.17236:1 199.25316:1 201.179…	0.603562	0.596996	0.592071	0.538736	0.55917	0.489366	0.00221797	0.00254431	0.00294668	0.00188566	0.00292683	0.00285718	0.00325138	0.00357948	0.00217437	0.00171937	0	5.60295	4.02141	0	0	0
737	19.432	906.747	TAG 54:1; TAG 16:0-20:0-18:1; [M+NH4]+	[M+NH4]+	similar chromatogram in higher mz_751; similar chromatogram in higher mz_741	0.737	TRUE	12.06	906.848	C57H108O6	TAG	YWKYRFUPKVVPAH-WCTVFOPTNA-N	CCCCCCCCCCCCCCCCCCCC(=O)OCC(COC(=O)CCCCCCCCCCCCCCC)OC(=O)CCCCCCC\C=C/CCCCCCCC	2	Normalized unit Height	FALSE	null	null	100	99.7	29.1	83.6	100	578.22	DDA_mix1_2posAFAMM	906.75775:729 907.7611:990 908.76446:335	135.15456:1 137.17741:5 139.18153:1 149.16533:1 151.19452:3 193.21674:1 238.49989:1 239.26451:5 247.26711:6 249.28349:1 263.26242:1 265.27628:51 266.28278:4 267.28448:33 268.30142:3 283.27817:1 313.3074:1 339.29138:1 341.31271:11 549.48071:10 550.46838:5 550.51636:2 576.67328:1 576.93848:1 577.38037:2 577.50812:267 577.71448:2 578.48132:102 579.0517:1 579.52405:10 601.8916:1 602.75458:1 603.20642…	1.23927	0.959706	0.796168	0.961131	0.860314	0.627447	0.00804818	0.00404798	0.00538761	0.00597403	0.00596256	0.00267491	0.00383063	0.00838665	0.00816507	0.00129937	0	12.3462	3.2963	0	0	0
735	19.231	904.728	TAG 54:2; TAG 18:0-18:1-18:1; [M+NH4]+	[M+NH4]+	similar chromatogram in higher mz_738	0.737	TRUE	11.56	904.833	C57H106O6	TAG	RYNHWWNZNIGDAQ-CDAVXRBQNA-N	CCCCCCCCCCCCCCCCCC(=O)OCC(COC(=O)CCCCCCC\C=C/CCCCCCCC)OC(=O)CCCCCCC\C=C/CCCCCCCC	2	Normalized unit Height	FALSE	null	null	100	99.7	55.3	81.9	100	547.36	DDA_mix1_2posAFAMM	904.73975:530 905.7431:813 906.74646:271	121.13157:1 123.16044:1 135.15456:13 137.15826:2 149.16533:2 151.18448:3 163.18196:2 165.19894:1 177.19601:3 179.19902:1 237.23875:2 247.2607:27 247.30571:2 248.27107:1 249.27705:5 265.22302:1 265.26962:133 266.28278:28 267.3045:39 311.27716:1 321.28918:3 339.30649:24 340.3013:2 341.30515:9 341.35043:6 342.31802:1 531.48798:1 575.47614:74 576.49652:19 576.56531:4 577.48846:6 577.59656:1 600.37787…	1.00324	0.749975	0.765268	0.863463	0.792295	0.659358	0.0074093	0.00886138	0.00321862	0.00629792	0.00585778	0.00913494	0.00478258	0.00519747	0.00881389	0	0	9.17784	6.92382	0	0	0
733	19.021	902.724	TAG 54:3; TAG 18:1-18:1-18:1; [M+NH4]+	[M+NH4]+		0.737	TRUE	11.06	902.817	C57H104O6	TAG	PHYFQTYBJUILEZ-IUPFWZBJSA-N	CCCCCCCC\C=C/CCCCCCCC(=O)OCC(COC(=O)CCCCCCC\C=C/CCCCCCCC)OC(=O)CCCCCCC\C=C/CCCCCCCC	2	Normalized unit Height	FALSE	null	null	98.6	99.7	46.3	69.8	100	363.76	DDA_mix1_2posAFAMM	902.724:499 903.72735:854 904.73071:260	179.22089:1 247.25426:2 265.27628:12 284.30438:1 339.30649:1 600.82886:1 601.4704:2 601.52051:9 602.48352:2 603.33685:1 603.49762:379 604.39191:1 604.50244:173 605.48798:24 605.53827:13 605.91058:1 606.52466:8	0.811691	0.659264	0.654738	0.7903	0.739056	0.58728	0.00628787	0.00300312	0.00502993	0.00536054	0.00798934	0.00700609	0.00472683	0.00934231	0.00400182	0.00111548	0	4.10806	3.18495	0	0	0
753	19.634	934.784	TAG 56:1; TAG 18:0-20:0-18:1; [M+NH4]+	[M+NH4]+		0.579	TRUE	12.1	934.88	C59H112O6	TAG	OCYFAHIHWCVZKS-QVTSOHHYNA-N	CCCCCCCCCCCCCCCCCCCC(=O)OCC(COC(=O)CCCCCCCCCCCCCCCCC)OC(=O)CCCCCCC\C=C/CCCCCCCC	2	Normalized unit Height	FALSE	null	null	100	99.7	43	90.2	100	68.24	DDA_mix1_2posAFAMM	934.78369:175 935.78704:137 936.7904:45	247.29283:1 265.28293:1 549.47119:17 550.44922:3 551.46655:1 577.46881:15 577.51794:16 577.58679:1 578.50098:6 605.50812:29 605.55841:27 606.5448:12 633.51208:20 633.58411:30 634.56226:18 635.55133:59 636.54126:18 637.61456:2 661.47595:1 661.58118:17 661.63379:20 661.73895:1 662.59119:14 662.6438:5 663.58075:29 663.68622:1 664.58173:7 689.62518:1	0.120542	0.0767155	0.0560268	0.0828797	0.0563333	0.0389659	0.00222614	0.00324656	0.00152235	0.00181841	0.00211266	0.00394928	0.00144491	0.00305009	0.00249638	0.000267369	0	1.74113	2.21167	0	0	0
0	14.261	221.187	Unknown	[M+H]+	ion correlated with 22; similar chromatogram in higher mz_118	0.171	FALSE	null	null	null	null	null	null	4	Normalized unit Height	FALSE	null	null	null	null	null	null	null	19.14	72hr3_1posAFAMM	221.18703:23 222.19038:1 223.19374:0		0.0143051	0.00864872	0.00620111	0.00952212	0.010886	0.00803236	0	0	0	0	0	0	0	0	0	0	0	0	0	0	0	0
2	1.122	274.296	Unknown	[M+H]+		0.013	FALSE	null	null	null	null	null	null	4	Normalized unit Height	FALSE	null	null	null	null	null	null	null	22.24	DDA_mix1_1posAFAMM	274.29572:25 275.29907:0 276.30243:0		0.0488592	0.0311331	0.0340891	0.0304353	0.0282709	0.0249187	0.111123	0.121179	0.0601728	0.0545686	0.195399	0.20599	0.176324	0.210713	0.159206	0.27212	0	4.87477	2.31552	0	0	0
3	0.804	274.296	Unknown	[M+H]+	similar chromatogram in higher mz_7	0.026	TRUE	null	null	null	null	null	null	4	Normalized unit Height	FALSE	null	null	null	null	null	null	null	131.97	DDA_mix1_2posAFAMM	274.30203:77 275.30538:18 276.30874:0	212.27748:1	0.0253641	0.0429922	0.0298904	0.0529125	0.0323734	0.0685921	0.130444	0.15468	0.0383016	0.0803999	0.148408	0.160812	0.132948	0.0763632	0.229446	0.171977	0	0	0	0	0	0
4	0.869	274.303	Unknown	[M+H]+		0.842	FALSE	null	null	null	null	null	null	4	Normalized unit Height	FALSE	null	null	null	null	null	null	null	118.07	PEBlank_1posAFAMM	274.30344:334 275.30679:48 276.31015:0		0.272209	0.238123	0.269536	0.245978	0.242301	0.283844	0.476606	0.593912	0.324276	0.357177	0.634845	0.656137	0.578367	0.685147	0.571839	0.745401	0	0	0.476443	0	0	0
8	0.849	318.316	Unknown	[M+H]+		0.092	FALSE	null	null	null	null	null	null	4	Normalized unit Height	FALSE	null	null	null	null	null	null	null	24.75	PEBlank_1posAFAMM	318.31619:42 319.31954:5 320.3229:1		0.020695	0.0122813	0.0209494	0.0142657	0.0180343	0.0217756	0.0435038	0.0588067	0.0279293	0.0311717	0.0631301	0.058136	0.0528245	0.0632632	0.0579862	0.0930077	0	0.672847	0.142752	0	0	0
9	1.483	319.159	Unknown	[M+H]+		0.026	FALSE	null	null	null	null	null	null	4	Normalized unit Height	FALSE	null	null	null	null	null	null	null	22.06	unfed3_1posAFAMM	319.15915:23 320.1625:4 321.16586:1		0.0721516	0.0550769	0.0453314	0.0564412	0.00112062	0.00152277	0.000293962	0.000179122	0.00011615	9.15121e-05	9.34309e-05	0.000327516	9.21149e-05	0.000102616	8.21328e-05	0.000216787	0	0	0	0	0	0
11	3.619	328.372	Unknown	[M+H]+		0.079	FALSE	null	null	null	null	null	null	4	Normalized unit Height	FALSE	null	null	null	null	null	null	null	34.86	PEBlank6posAFAMM	328.37186:59 329.37521:9 330.37857:0		0.0119073	0.00854465	0.00664775	0.0153247	0.00994708	0.012973	0.14273	0.0721425	0.0541351	0.0597615	0.104801	0.162199	0.127238	0.122862	0.140557	0.0573545	0	0	0	0	0	0
14	1.312	332.297	Unknown	[M+H]+	ion correlated with 12	0.487	FALSE	null	null	null	null	null	null	4	Normalized unit Height	FALSE	null	null	null	null	null	null	null	87.93	PEBlank_1posAFAMM	332.29694:155 333.30029:34 334.30365:5		0.182889	0.171501	0.215563	0.203627	0.185596	0.201039	0.249327	0.33843	0.26101	0.25895	0.351477	0.321943	0.290413	0.391692	0.320727	0.345583	0	0	0.548419	0	0	0
18	0.594	387.178	Unknown	[M+H]+	ion correlated with 25	0.013	FALSE	null	null	null	null	null	null	4	Normalized unit Height	FALSE	null	null	null	null	null	null	null	73.64	96hr1_2posAFAMM	387.17776:167 388.18111:33 389.18447:6		0.129876	0.151494	0.178463	0.164398	0.159832	0.264129	0.0013539	0.000949752	0.000735967	0.00246302	0.00191999	0.00119468	0.0015895	0.0026343	0.00410495	0.00250251	0	2.8149	1.65313	0	0	0
19	0.791	387.182	Unknown	[M+H]+	ion correlated with 23; similar chromatogram in higher mz_544	0.75	TRUE	null	null	null	null	null	null	4	Normalized unit Height	FALSE	null	null	null	null	null	null	null	157.65	DDA_mix1_2posAFAMM	387.18823:213 388.19158:75 389.19494:2	175.04768:6 217.15405:0 227.07942:3 313.13431:1	0.396573	0.361905	0.400811	0.439986	0.398958	0.496049	0.00522134	0.0101391	0.00839041	0.00547074	0.00791234	0.00540338	0.00657063	0.0076086	0.00515065	0.0071295	0	6.97197	5.77747	0	0	0
20	0.503	387.182	Unknown	[M+H]+	ion correlated with 24	0.421	FALSE	null	null	null	null	null	null	4	Normalized unit Height	FALSE	null	null	null	null	null	null	null	132.3	48hr3_1posAFAMM	387.18243:209 388.18578:61 389.18914:13		0.219999	0.120719	0.191228	0.17345	0.257332	0.321596	0.000833774	0.00188555	0.000739584	0.00105495	0.00167038	0.00178805	0.000405685	0.00395435	0.00249933	0.00377997	0	3.42817	2.83231	0	0	0
21	0.861	393.284	Unknown	[M+H]+	ion correlated with 498	0.026	FALSE	null	null	null	null	null	null	4	Normalized unit Height	FALSE	null	null	null	null	null	null	null	63.52	DDA_mix1_1posAFAMM	393.28354:85 394.28689:12 395.29025:1		2.08332e-05	0.000192681	0	0	0.00843805	0.0258193	0.000480679	0.000245997	0.000356895	0.000521807	0.000291105	0.000297623	0.000385307	0.000617386	0.000853736	0.000219614	0	1.22645	0.562196	0	0	0
22	14.269	393.308	Unknown	[M+H]+	ion correlated with 0	0.145	FALSE	null	null	null	null	null	null	4	Normalized unit Height	FALSE	null	null	null	null	null	null	null	18.01	72hr3_1posAFAMM	393.30838:20 394.31173:2 395.31509:0		0.00695437	0.00554792	0.00523628	0.00521323	0.00581654	0.00204727	0	1.09667e-05	4.81402e-06	1.14767e-05	2.28093e-06	2.82814e-06	0	1.32231e-05	4.06225e-06	0.000557742	0	0	0	0	0	0
23	0.789	404.203	Unknown	[M+H]+	ion correlated with 19	0.737	FALSE	null	null	null	null	null	null	4	Normalized unit Height	FALSE	null	null	null	null	null	null	null	183.74	96hr2_1posAFAMM	404.20273:497 405.20608:138 406.20944:21		0.471043	0.448996	0.550316	0.51251	0.48151	0.604301	0.00379647	0.00826179	0.00567069	0.00552302	0.00902985	0.00736124	0.00573283	0.011566	0.00442686	0.00290076	0	6.23929	1.71796	0	0	0
25	0.589	404.206	Unknown	[M+H]+	ion correlated with 18	0.026	FALSE	null	null	null	null	null	null	4	Normalized unit Height	FALSE	null	null	null	null	null	null	null	42.99	96hr1_2posAFAMM	404.20633:148 405.20968:23 406.21304:0		0.159104	0.169495	0.187965	0.172871	0.174837	0.262503	0.000729485	0.00110035	0.000845633	0.000656147	0.00118643	0.00145182	0.00268676	0.00364249	0.00389744	0.00199835	0	3.07295	0.322443	0	0	0
26	0.731	404.218	Unknown	[M+H]+		0.013	FALSE	null	null	null	null	null	null	4	Normalized unit Height	FALSE	null	null	null	null	null	null	null	184.75	DDA_mix1_2posAFAMM	404.21783:188 405.22118:52 406.22454:3		0.277441	0.273105	0.289094	0.312226	0.267863	0.386749	0.00676131	0.00826179	0.00567069	0.00366487	0.00354811	0.00767002	0.00573283	0.00480253	0.00551371	0.00251175	0	6.23929	1.39285	0	0	0
30	5.457	440.406	Unknown	[M+H]+		0.026	FALSE	null	null	null	null	null	null	4	Normalized unit Height	FALSE	null	null	null	null	null	null	null	27.74	30min3_1posAFAMM	440.4061:30 441.40945:3 442.41281:0		0.0200501	0.0249467	0.018184	0.0211512	0.0232861	0.0277493	0	0	0	0	0	0	0	0	5.91483e-05	0	0	0.0211372	0	0	0	0
33	1.883	458.327	Unknown	[M+H]+		0.158	FALSE	null	null	null	null	null	null	4	Normalized unit Height	FALSE	null	null	null	null	null	null	null	34.89	48hr1_2posAFAMM	458.32697:61 459.33032:15 460.33368:0		0.090773	0.075065	0.0734808	0.0861508	0.099214	0.0816895	0.000371295	0.000616725	0.000838943	0.000449386	0.000179603	0	0.000150943	0.000215524	0.000274083	0.000327156	0	0	0.5	0	0	0
36	1.175	459.473	Unknown	[M+H]+		0.026	FALSE	null	null	null	null	null	null	4	Normalized unit Height	FALSE	null	null	null	null	null	null	null	22.65	6hr3_1posAFAMM	459.47327:24 460.47662:6 461.47998:3		0.00163295	0.000883662	0.00206531	0.00207185	0.0383542	0.0587	0.000475943	0	0.000442259	0.000241537	0	0	0.000746402	0.000542134	0.000242128	0.000534706	0	0	0	0	0	0
38	7.696	468.445	Unknown	[M+H]+		0.039	FALSE	null	null	null	null	null	null	4	Normalized unit Height	FALSE	null	null	null	null	null	null	null	50.23	96hr2_1posAFAMM	468.44492:65 469.44827:16 470.45163:1		0.0399987	0.0259549	0.0235188	0.0332583	0.0426934	0.0412995	0	6.63717e-05	0	0	0	7.03604e-05	0	0	0.000152536	0	0	0	0	0	0	0
41	2.453	485.264	Unknown	[M+H]+		0.105	FALSE	null	null	null	null	null	null	4	Normalized unit Height	FALSE	null	null	null	null	null	null	null	53.12	DDA_mix1_1posAFAMM	485.26431:71 486.26766:16 487.27102:1		0.111494	0.097165	0.0893363	0.0985739	0.113083	0.0990774	0.161802	0.137378	0.175734	0.163263	0.144018	0.13513	0.101371	0.0864577	0.116255	0.170477	0	2.22782	1.55555	0	0	0
43	0.613	485.338	Unknown	[M+H]+		0.342	FALSE	null	null	null	null	null	null	4	Normalized unit Height	FALSE	null	null	null	null	null	null	null	30.57	96hr1_1posAFAMM	485.33844:48 486.34179:8 487.34515:1		0.0319948	0.0283675	0.0453098	0.0402684	0.0492411	0.0498647	0.000830122	0.00133402	0.000360152	0	0.000587004	0.000318372	0.000510919	0	0.000464956	0.000906254	0	0	0.236075	0	0	0
45	2.5	502.295	Unknown	[M+H]+		0.118	FALSE	null	null	null	null	null	null	4	Normalized unit Height	FALSE	null	null	null	null	null	null	null	81.85	24hr3_1posAFAMM	502.29489:118 503.29824:33 504.3016:6		0.238675	0.237929	0.231348	0.218693	0.267955	0.153399	0.237396	0.162105	0.241876	0.239542	0.248023	0.241832	0.215281	0.225445	0.281848	0.123601	0	1.83577	1.88786	0	0	0
46	2.466	502.297	Unknown	[M+H]+		0.421	FALSE	null	null	null	null	null	null	4	Normalized unit Height	FALSE	null	null	null	null	null	null	null	78.16	PEBlank_2posAFAMM	502.29718:113 503.30053:23 504.30389:3		0.238675	0.237929	0.231271	0.233472	0.267955	0.198295	0.245234	0.188477	0.241876	0.239542	0.227389	0.243433	0.215243	0.225445	0.281848	0.140156	0	6.25467	1.97944	0	0	0
47	2.397	502.299	Unknown	[M+H]+		0.066	FALSE	null	null	null	null	null	null	4	Normalized unit Height	FALSE	null	null	null	null	null	null	null	50.53	unfed2_1posAFAMM	502.29919:108 503.30254:35 504.3059:3		0.22994	0.203538	0.227381	0.275709	0.263352	0.183677	0.243259	0.159692	0.20914	0.198571	0.227704	0.206907	0.163616	0.226874	0.237019	0.148544	0	7.2397	1.32107	0	0	0
50	15.101	508.562	Unknown	[M+H]+		0.092	FALSE	null	null	null	null	null	null	4	Normalized unit Height	FALSE	null	null	null	null	null	null	null	48.02	PEBlank_1posAFAMM	508.56161:137 509.56496:41 510.56832:4		0.0807673	0.0700949	0.063216	0.070414	0.0867145	0.0959342	0.192082	0.121096	0.124151	0.108047	0.159445	0.226531	0.134634	0.167663	0.162335	0.306309	0	0	0	0	0	0
52	15.131	509.588	Unknown	[M+H]+		0.013	FALSE	null	null	null	null	null	null	4	Normalized unit Height	FALSE	null	null	null	null	null	null	null	19.6	PEBlank_3posAFAMM	509.58835:20 510.5917:2 511.59506:0		0.0220029	0.012839	0.0152462	0.0185655	0.0207581	0.0210142	0.0554141	0.0454536	0.0371349	0.028076	0.0663049	0.0649834	0.0573777	0.0591679	0.0534445	0.0770613	0	0	0	0	0	0
56	10.44	531.377	Unknown	[M+H]+	ion correlated with 827; ion correlated with 825	0.395	FALSE	null	null	null	null	null	null	4	Normalized unit Height	FALSE	null	null	null	null	null	null	null	278.12	96hr2_2posAFAMM	531.37726:1641 532.38061:557 533.38397:157		0.0502816	0.062862	0.0656966	0.0443649	0.062847	0.0541966	0.207852	0.285946	0.225859	0.231368	0.249339	0.262217	0.236953	0.2159	0.213886	0.209773	0	0.139104	0.0656319	0	0	0
57	10.291	531.387	Unknown	[M+H]+		0.132	FALSE	null	null	null	null	null	null	4	Normalized unit Height	FALSE	null	null	null	null	null	null	null	760.72	96hr2_2posAFAMM	531.38666:1325 532.39001:519 533.39337:139		0.0440116	0.0407127	0.0283196	0.0434241	0.0619494	0.0646329	0.158511	0.170325	0.174569	0.156376	0.214208	0.228604	0.181543	0.197803	0.181853	0.220045	0	0.112089	0.119055	0	0	0
59	10.486	532.396	Unknown	[M+H]+	ion correlated with 825; ion correlated with 828	0.053	FALSE	null	null	null	null	null	null	4	Normalized unit Height	FALSE	null	null	null	null	null	null	null	265.24	48hr3_2posAFAMM	532.39581:507 533.39916:183 534.40252:30		0.00932734	0.00872627	0.00751993	0.00332437	0.0120336	0.00376572	0.0534761	0.0861152	0.0554839	0.0663871	0.0666135	0.0647724	0.0559772	0.0442297	0.051757	0.0279955	0	0	0	0	0	0
63	16.061	536.583	Unknown	[M+H]+		0.855	TRUE	null	null	null	null	null	null	4	Normalized unit Height	FALSE	null	null	null	null	null	null	null	246.66	DDA_mix1_2posAFAMM	536.59668:631 537.60003:288 538.60339:36	282.34744:1 283.34445:1 284.35703:41 285.36447:4 534.2674:1 535.78058:1 536.25391:1 536.59479:799 536.82208:1	0.612527	0.487067	0.542025	0.435681	0.532066	0.607289	0.84145	0.874379	0.57471	0.58224	1.00483	1.05231	1.00927	1.15699	0.984676	1.32518	0	1.42203	0.137367	0	0	0
64	15.964	536.599	Unknown	[M+H]+	similar chromatogram in higher mz_397	0.079	FALSE	null	null	null	null	null	null	4	Normalized unit Height	FALSE	null	null	null	null	null	null	null	211.8	30min3_1posAFAMM	536.5993:279 537.60265:105 538.60601:13		0.361652	0.335504	0.316154	0.320649	0.393883	0.491715	0.624477	0.464291	0.37617	0.323784	0.654472	0.773968	0.620754	0.728815	0.633533	0.874183	0	0.154561	0	0	0	0
66	14.379	537.558	Unknown	[M+H]+		0.013	FALSE	null	null	null	null	null	null	4	Normalized unit Height	FALSE	null	null	null	null	null	null	null	17	unfed1_1posAFAMM	537.55847:17 538.56182:3 539.56518:0		0.0474443	0.0368912	0.0318205	0.0330171	0.0656718	0.0414192	0.000153973	0.000208006	0.00112891	0.000760528	0.00064049	8.71627e-05	0.000766288	0.000158036	7.2853e-05	0.000557742	0	0.131133	0.0653797	0	0	0
67	15.986	537.584	Unknown	[M+H]+		0.013	FALSE	null	null	null	null	null	null	4	Normalized unit Height	FALSE	null	null	null	null	null	null	null	109.93	PEBlank_5posAFAMM	537.58368:110 538.58703:16 539.59039:0		0.124315	0.125709	0.134456	0.103273	0.152013	0.194717	0.240681	0.197985	0.127181	0.137207	0.258259	0.30458	0.260604	0.279562	0.220197	0.567549	0	0.216339	0.0365453	0	0	0
68	16.055	537.629	Unknown	[M+H]+		0.013	FALSE	null	null	null	null	null	null	4	Normalized unit Height	FALSE	null	null	null	null	null	null	null	65.31	3hr3_1posAFAMM	537.62915:65 538.6325:8 539.63586:2		0.216399	0.173537	0.210139	0.148823	0.194349	0.23503	0.3038	0.334728	0.211496	0.211407	0.410775	0.37483	0.397247	0.47216	0.378891	0.567549	0	0.221777	0.552572	0	0	0
69	7.459	540.402	Unknown	[M+H]+		0.118	FALSE	null	null	null	null	null	null	4	Normalized unit Height	FALSE	null	null	null	null	null	null	null	26.44	30min3_2posAFAMM	540.40179:47 541.40514:12 542.4085:2		0.0883243	0.0325778	0.0685838	0.0715885	0.0836867	0.0811314	8.93252e-05	0.000244558	0	7.4177e-05	0	0	0	0	0	0.000343058	0	0	0.0571933	0	0	0
74	1.803	546.373	Unknown	[M+H]+	ion correlated with 73	0.118	FALSE	null	null	null	null	null	null	4	Normalized unit Height	FALSE	null	null	null	null	null	null	null	76.16	72hr3_1posAFAMM	546.37268:117 547.37603:24 548.37939:3		0.177404	0.137244	0.163271	0.159482	0.196855	0.179961	0.000371911	0.000169662	0.00283087	0.000135915	0.000989141	0.00159366	0.00111266	0.000979351	0.000743812	0.00112784	0	1.49465	0.125	0	0	0
76	1.769	547.373	Unknown	[M+H]+	ion correlated with 100	0.013	FALSE	null	null	null	null	null	null	4	Normalized unit Height	FALSE	null	null	null	null	null	null	null	29.2	48hr1_1posAFAMM	547.37335:29 548.3767:2 549.38006:0		0.0352937	0.0387795	0.0362474	0.032361	0.0530604	0.0433819	0.000656721	0.000998867	0.000663579	0.00101504	0.000324135	0.00033292	0.000458803	0	0.000231911	0.000694157	0	1.57279	0.308965	0	0	0
78	15.432	550.586	Unknown	[M+H]+		0.092	FALSE	null	null	null	null	null	null	4	Normalized unit Height	FALSE	null	null	null	null	null	null	null	65.86	unfed1_1posAFAMM	550.58557:146 551.58892:40 552.59228:4		0.038346	0.0473308	0.0408307	0.0434705	0.342532	0.356124	0.0108015	0.0261861	0.00886581	0.00851357	0.00769603	0.00604363	0.0103772	0.00429746	0.0120108	0.0192266	0	24.0994	10.6115	0	0	0
83	3.4	558.386	Unknown	[M+H]+		0.026	FALSE	null	null	null	null	null	null	4	Normalized unit Height	FALSE	null	null	null	null	null	null	null	17.6	48hr2_1posAFAMM	558.38593:19 559.38928:3 560.39264:0		0.0229576	0.0225436	0.0118197	0.017524	0.024093	0.0262495	0.000477683	0.00196452	0.00120402	0.000703397	0.00109252	0.000915177	6.82525e-05	0.000564866	0.00100026	0.0006345	0	0.166433	0	0	0	0
87	16.774	564.624	Unknown	[M+H]+	similar chromatogram in higher mz_568	0.829	TRUE	null	null	null	null	null	null	4	Normalized unit Height	FALSE	null	null	null	null	null	null	null	250	DDA_mix1_2posAFAMM	564.61908:742 565.62243:326 566.62579:55	256.31607:1 284.36545:14 312.39514:7 340.39813:3 560.99139:1 561.96991:1 562.92017:1 563.05603:1 563.15302:1 563.36652:3 563.56061:1 563.80328:1 564.13342:1 564.37628:4 564.61908:1277 564.81342:1	0.461886	0.50952	0.539127	0.430966	0.613494	0.700184	0.813928	0.659701	0.570218	0.531582	0.98405	0.945895	0.943363	1.04582	0.828985	1.24741	0	0	0	0	0	0
90	9.754	568.432	Unknown	[M+H]+		0.171	FALSE	null	null	null	null	null	null	4	Normalized unit Height	FALSE	null	null	null	null	null	null	null	23.23	unfed1_1posAFAMM	568.43219:42 569.43554:10 570.4389:1		0.07273	0.0719942	0.0501263	0.0525469	0.0905679	0.102563	0	0	0	0	0	0	0	0	0.00133912	0.000557742	0	0	0.0982211	0	0	0
93	8.03	572.436	Unknown	[M+H]+		0.039	FALSE	null	null	null	null	null	null	4	Normalized unit Height	FALSE	null	null	null	null	null	null	null	17.51	6hr2_1posAFAMM	572.43616:18 573.43951:6 574.44287:0		0.0114394	0.0116328	0.00915981	0.00856905	0.0074624	0.0150539	0.0457978	0.0495433	0.037208	0.0401265	0.0538471	0.0615045	0.0529715	0.0515695	0.045494	0.0459517	0	0.113352	0	0	0	0
98	1.704	590.387	Unknown	[M+H]+	ion correlated with 120; ion correlated with 168	0.013	FALSE	null	null	null	null	null	null	4	Normalized unit Height	FALSE	null	null	null	null	null	null	null	41.4	30min1_1posAFAMM	590.38733:41 591.39068:8 592.39404:0		0.161341	0.139016	0.129531	0.122866	0.197193	0.178942	0.000956885	0.000635556	0.00134056	0.000340955	0.000931805	0.000665952	0.000415934	0.000543284	0.000338021	0.000870781	0	1.68487	0.25	0	0	0
100	1.79	591.408	Unknown	[M+H]+	ion correlated with 76	0.039	FALSE	null	null	null	null	null	null	4	Normalized unit Height	FALSE	null	null	null	null	null	null	null	31.37	96hr2_1posAFAMM	591.40796:40 592.41131:4 593.41467:1		0.0447784	0.0273038	0.0285248	0.0328753	0.0486135	0.0409962	0	0.000368196	0.00063371	0.000562419	0.000614416	0.000824513	0	0.000726996	0.000829658	0.00069217	0	1.05052	0.376719	0	0	0
103	17.369	592.639	Unknown	[M+H]+		0.842	FALSE	null	null	null	null	null	null	4	Normalized unit Height	FALSE	null	null	null	null	null	null	null	562.79	PEBlank_1posAFAMM	592.63892:1308 593.64227:653 594.64563:136		1.15711	1.13969	1.32254	1.1618	1.27645	1.45318	2.20432	1.91716	1.50777	1.57503	2.53704	2.6205	2.40269	2.70343	2.32847	2.91865	0	3.48912	1.19941	0	0	0
107	0.71	599.34	Unknown	[M+H]+		0.329	FALSE	null	null	null	null	null	null	4	Normalized unit Height	FALSE	null	null	null	null	null	null	null	35.6	30min3_2posAFAMM	599.34009:72 600.34344:20 601.3468:4		0.103582	0.111009	0.115808	0.112935	0.122936	0.14605	0	0.000859762	0	0.000407327	0.000298927	0.000684072	0.000496931	0.000244161	0.000308319	0	0	0.732185	0.323653	0	0	0
114	17.861	620.665	Unknown	[M+H]+		0.829	FALSE	null	null	null	null	null	null	4	Normalized unit Height	FALSE	null	null	null	null	null	null	null	201.31	PEBlank_1posAFAMM	620.6651:483 621.66845:231 622.67181:45		0.523311	0.475703	0.563846	0.507042	0.560238	0.625078	0.713417	0.545584	0.427169	0.511534	0.797948	0.903225	0.816176	0.842065	0.773521	1.07799	0	0.680148	0.461987	0	0	0
121	1.493	634.422	Unknown	[M+H]+		0.013	FALSE	null	null	null	null	null	null	4	Normalized unit Height	FALSE	null	null	null	null	null	null	null	57.98	DDA_mix1_1posAFAMM	634.42169:60 635.42504:12 636.4284:1		0.0945988	0.0359358	0.0960282	0.108024	0.124798	0.121771	0	0.000736195	0.000343681	0.000556576	0.00133761	0.0012434	0.000707546	0	0.000880763	0.00125178	0	1.99921	0.863067	0	0	0
124	1.727	635.44	Unknown	[M+H]+	ion correlated with 101	0.026	FALSE	null	null	null	null	null	null	4	Normalized unit Height	FALSE	null	null	null	null	null	null	null	26.64	48hr2_2posAFAMM	635.43988:33 636.44323:3 637.44659:0		0.0465943	0.0358855	0.0344944	0.0369536	0.0481688	0.043788	0.000345379	0.00119737	0.000865029	0.000930142	0.000421377	0.000431396	0.000386373	0	0.000956963	0.000358882	0	1	1.125	0	0	0
125	3.247	637.253	Unknown	[M+H]+	ion correlated with 783; adduct linked to 135_[M+NH4]+	0.039	FALSE	null	null	null	null	null	null	4	Normalized unit Height	FALSE	null	null	null	null	null	null	null	40.02	96hr2_1posAFAMM	637.25275:58 638.2561:21 639.25946:2		0.0307345	0.0219906	0.0116339	0.0155865	0.0516907	0.0173257	0.00170868	0.00121177	0.00108128	0.00177496	0.0010656	0.00040911	0.00074247	0.00137978	0.000621247	0.00197789	0	0	0.0989528	0	0	0
132	18.235	648.705	Unknown	[M+H]+		0.026	FALSE	null	null	null	null	null	null	4	Normalized unit Height	FALSE	null	null	null	null	null	null	null	333.23	30min3_2posAFAMM	648.70453:353 649.70788:178 650.71124:36		0.38817	0.440381	0.816656	0.454562	1.01501	0.654163	0.540007	1.03904	0.448947	0.975101	0.559485	0.516299	0.599889	0.414092	0.796887	1.75238	0	0.119256	0.0571539	0	0	0
135	3.238	654.281	Unknown	[M+NH4]+	adduct linked to 125_[M+H]+	0.171	TRUE	null	null	null	null	null	null	4	Normalized unit Height	FALSE	null	null	null	null	null	null	90	552.53	DDA_mix1_2posAFAMM	654.28864:782 655.29199:304 656.29535:74	239.07341:4 239.10503:1 283.13199:1 295.13757:3 337.03387:96 338.06299:11 393.08853:101 394.11868:8 394.15924:2 466.6864:1 469.1185:76 470.09308:3 470.15518:3 471.14856:1 523.93359:1 524.97284:1 525.16022:396 526.0788:1 526.17261:111 527.1391:3 527.21417:1 578.41895:1 580.08197:1 581.11627:2 581.22473:586 582.12207:1 582.23065:180 583.23737:15 583.3064:1 637.25989:14 637.3114:12 638.32336:7	1.31664	1.25732	1.00556	1.11028	1.45403	0.965112	0.0257385	0.0257562	0.0222397	0.0218459	0.0204845	0.0243255	0.0193017	0.0164491	0.0296268	0.0165998	0	0	0.104767	0	0	0
136	2.561	654.283	Unknown	[M+H]+		0.026	FALSE	null	null	null	null	null	null	4	Normalized unit Height	FALSE	null	null	null	null	null	null	null	260.94	DDA_mix1_1posAFAMM	654.28345:373 655.2868:127 656.29016:18		0.46526	0.154213	0.261622	0.189627	0.471831	0.278844	0.000335422	0.000322558	0.000482527	0.000852582	0.0015631	0.000372487	0.00156391	0.00377645	0.00105378	0.00243841	0	1.09153	0	0	0	0
137	2.796	654.283	Unknown	[M+H]+		0.026	FALSE	null	null	null	null	null	null	4	Normalized unit Height	FALSE	null	null	null	null	null	null	null	222.92	DDA_mix1_1posAFAMM	654.28345:561 655.2868:188 656.29016:27		1.0012	0.871828	0.867459	0.923929	1.24236	0.711148	0.0114608	0.00590076	0.0136958	0.0103726	0.0132716	0.0120376	0.0104787	0.00739872	0.00928951	0.00376476	0	0.778771	0.665194	0	0	0
138	3.206	654.285	Unknown	[M+H]+		0.553	FALSE	null	null	null	null	null	null	4	Normalized unit Height	FALSE	null	null	null	null	null	null	null	351.29	48hr3_2posAFAMM	654.28455:805 655.2879:316 656.29126:51		1.31664	1.25732	1.00556	1.11028	1.45403	1.02244	0.0257385	0.0257562	0.0205536	0.0197659	0.0204845	0.0243255	0.0193017	0.018861	0.0296268	0.0165998	0	3.08622	0.104767	0	0	0
139	2.695	654.29	Unknown	[M+NH4]2+	adduct linked to 882_[M+H]+	0.013	TRUE	null	null	null	null	null	null	4	Normalized unit Height	FALSE	null	null	null	null	null	null	null	496.97	DDA_mix1_2posAFAMM	654.28973:505 655.29308:182 656.29644:32	163.04553:2 239.08649:1 337.03445:40 393.10538:29 394.10312:2 469.11044:26 469.16357:9 470.11163:7 525.18921:172 525.3111:1 526.17346:26 526.2486:6 527.16809:1 578.30188:1 581.11725:3 581.20605:238 582.22174:58 582.30066:13 583.21857:2 637.34351:6 638.23145:1	0.803578	0.526566	0.622173	0.58991	0.942386	0.579987	0.00368761	0.00211395	0.00324282	0.0020993	0.00569233	0.00437187	0.00260142	0.0110014	0.00177696	0.00167323	0	1	0.247299	0	0	0
141	3.07	654.291	Unknown	[M+H]+		0.434	FALSE	null	null	null	null	null	null	4	Normalized unit Height	FALSE	null	null	null	null	null	null	null	181.53	96hr2_1posAFAMM	654.29114:823 655.29449:294 656.29785:65		1.31505	1.25408	1.09909	1.14744	1.50312	0.93398	0.0183542	0.00947286	0.0142689	0.0130364	0.011859	0.0242129	0.00966965	0.00874403	0.0227963	0.00223097	0	0.947392	0.28052	0	0	0
145	3.046	655.297	Unknown	[M+H]+		0.039	FALSE	null	null	null	null	null	null	4	Normalized unit Height	FALSE	null	null	null	null	null	null	null	36.95	48hr1_2posAFAMM	655.29681:268 656.30016:47 657.30352:3		0.474868	0.448074	0.377703	0.427112	0.545794	0.319882	0.00427036	0.00200418	0.00322393	0.00225359	0.00118755	0.00155408	0.00318391	0.00167348	0.00346863	0.000976049	0	0.554971	0.264468	0	0	0
146	2.899	655.302	Unknown	[M+H]+		0.039	FALSE	null	null	null	null	null	null	4	Normalized unit Height	FALSE	null	null	null	null	null	null	null	160.48	96hr1_1posAFAMM	655.30219:242 656.30554:46 657.3089:2		0.428621	0.404562	0.354948	0.380601	0.515876	0.288598	0.00106701	0.00660787	0.00161197	0.00324145	0.00398821	0.00438286	0.0027394	0.000747385	0.000931871	0.000557742	0	0	0.227842	0	0	0
147	2.969	655.308	Unknown	[M+H]+		0.026	FALSE	null	null	null	null	null	null	4	Normalized unit Height	FALSE	null	null	null	null	null	null	null	20.3	48hr3_1posAFAMM	655.30762:252 656.31097:37 657.31433:4		0.447398	0.419647	0.354948	0.402394	0.496096	0.306076	0.00316509	0.00660787	0.00161197	0.00281699	0.00252679	0.000829986	0.00721906	0.000747385	0.00248499	0.000557742	0	2.03938	0	0	0	0
149	3.21	656.278	Unknown	[M+H]+		0.013	FALSE	null	null	null	null	null	null	4	Normalized unit Height	FALSE	null	null	null	null	null	null	null	23.66	96hr2_2posAFAMM	656.27802:58 657.28137:6 658.28473:0		0.0829116	0.0840736	0.0553185	0.0690841	0.0895427	0.0547011	0.00140667	0.00120601	0.00164894	0	0.000342772	0.00144027	0.00137987	0.0007149	0.000486908	0.00180365	0	0.562087	0	0	0	0
150	6.59	660.394	Unknown	[M+H]+		0.013	FALSE	null	null	null	null	null	null	4	Normalized unit Height	FALSE	null	null	null	null	null	null	null	15.69	72hr2_2posAFAMM	660.3941:22 661.39745:4 662.40081:1		0.0164123	0.0185057	0.0146343	0.011029	0.0120004	0.021824	0	0	0.000125403	0.000137204	0	0	0	0.00013164	0	0	0	0	0	0	0	0
152	0.781	660.428	Unknown	[M+H]+		0.013	FALSE	null	null	null	null	null	null	4	Normalized unit Height	FALSE	null	null	null	null	null	null	null	49.23	DDA_mix1_1posAFAMM	660.4281:49 661.43145:14 662.43481:2		0.000521578	0.00075425	0.00127495	0.0024293	0	0.00213187	0.00279443	0.000891324	0.000295651	0.000767296	0.00106192	0.00321099	0.00252345	0.000461554	0.00476949	0.000626113	0	1.91879	0.206848	0	0	0
154	15.088	663.397	Unknown	[M+H]+	similar chromatogram in higher mz_848	0.237	FALSE	null	null	null	null	null	null	4	Normalized unit Height	FALSE	null	null	null	null	null	null	null	21.43	96hr2_2posAFAMM	663.39728:29 664.40063:8 665.40399:4		0.0514817	0.0371593	0.0328476	0.0432485	0.046141	0.0525354	0.0392873	0.067738	0.046344	0.0308617	0.0285837	0.0436484	0.0343828	0.040338	0.0268344	0.0341927	0	1	0	0	0	0
156	14.645	663.411	Unknown	[M+H]2+	similar chromatogram in higher mz_171; similar chromatogram in higher mz_893; adduct linked to 896_[M+NH4]+; similar chromatogram in higher mz_175; similar chromatogram in higher mz_896	0.776	FALSE	null	null	null	null	null	null	4	Normalized unit Height	FALSE	null	null	null	null	null	null	null	237.04	96hr1_2posAFAMM	663.41138:401 664.41473:174 665.41809:30		0.597554	0.445828	0.546668	0.541236	0.552731	0.54449	0.386559	0.728405	0.435156	0.405584	0.376816	0.356612	0.368912	0.42003	0.363705	0.741146	0	4.69448	0.5	0	0	0
157	14.699	663.417	Unknown	[M+H]+	found in higher mz's MsMs_894	0.026	TRUE	null	null	null	null	null	null	4	Normalized unit Height	FALSE	null	null	null	null	null	null	62.5	277.53	DDA_mix1_2posAFAMM	663.41693:331 664.42028:196 665.42364:28	327.10184:1 381.39743:1 383.14807:19 383.2121:1 383.42822:3 439.20041:70 440.19492:18 441.25925:1 495.25842:175 496.26889:44 497.23483:1 499.07819:1 551.28882:10 552.28754:3	0.375594	0.270842	0.247304	0.297757	0.311905	0.288276	0.386559	0.728405	0.435156	0.405584	0.376816	0.273153	0.368912	0.42003	0.218006	0.29362	0	1	0.5	0	0	0
159	14.611	665.414	Unknown	[M+H]+		0.105	FALSE	null	null	null	null	null	null	4	Normalized unit Height	FALSE	null	null	null	null	null	null	null	21.25	96hr1_2posAFAMM	665.41376:37 666.41711:1 667.42047:0		0.0348878	0.0328685	0.0381775	0.039844	0.0416407	0.041047	0.0193255	0.0318578	0.0360603	0.0252747	0.0245097	0.0154448	0.02254	0.0265322	0.0177918	0.0725529	0	13.1627	7.21762	0	0	0
167	1.534	678.428	Unknown	[M+H]+	ion correlated with 491; ion correlated with 380	0.224	FALSE	null	null	null	null	null	null	4	Normalized unit Height	FALSE	null	null	null	null	null	null	null	66.77	96hr2_1posAFAMM	678.42761:92 679.43096:30 680.43432:8		0.103891	0.0961081	0.0868203	0.121358	0.127324	0.125053	0.000505906	0.00197751	0.000561042	0.000882175	0.00102966	0.000425556	0.000761308	0.00139875	0.00043991	0.00113479	0	1.43408	0.850854	0	0	0
174	14.612	682.427	Unknown	[M+H]+		0.053	FALSE	null	null	null	null	null	null	4	Normalized unit Height	FALSE	null	null	null	null	null	null	null	43.49	PEBlank_1posAFAMM	682.42749:117 683.43084:23 684.4342:11		0.259089	0.188294	0.205355	0.234666	0.240328	0.235859	0.137087	0.124495	0.128614	0.128283	0.1256	0.146275	0.13177	0.180535	0.151325	0.262061	0	15.7682	3.94206	0	0	0
206	10.92	688.443	Unknown	[M+H]+		0.105	FALSE	null	null	null	null	null	null	4	Normalized unit Height	FALSE	null	null	null	null	null	null	null	122.16	48hr1_2posAFAMM	688.44299:184 689.44634:60 690.4497:7		0.0475664	0.0429587	0.0520072	0.0317404	0.0395814	0.0700868	0.000297043	0.00128176	0.00109375	0.000201858	0.000692808	0	0	0.000271733	0.000429483	0.000405868	0	0.8274	0.52826	0	0	0
208	10.903	689.436	Unknown	[M+H]+		0.026	FALSE	null	null	null	null	null	null	4	Normalized unit Height	FALSE	null	null	null	null	null	null	null	20.77	24hr1_2posAFAMM	689.4364:59 690.43975:12 691.44311:1		0.0213074	0.0138374	0.0168222	0.0139906	0.015451	0.0130112	0.000348371	0.000194531	0.000268004	0.000197613	0	0	0	0	0.000261723	0.000402597	0	0.351832	0.178466	0	0	0
210	14.145	689.5	Unknown	[M+H]+		0.263	FALSE	null	null	null	null	null	null	4	Normalized unit Height	FALSE	null	null	null	null	null	null	null	35.21	3hr3_1posAFAMM	689.49976:59 690.50311:18 691.50647:3		0.0942551	0.0800437	0.059402	0.0640382	0.0645638	0.0511701	0.00221459	0.00325279	0.000883584	0.00155531	0.00121568	0.00115179	0.000475013	0.0016479	0.0020527	0.000557742	0	2.70956	0.836175	0	0	0
212	14.05	689.522	Unknown	[M+H]+		0.066	FALSE	null	null	null	null	null	null	4	Normalized unit Height	FALSE	null	null	null	null	null	null	null	43.48	DDA_mix1_2posAFAMM	689.5224:53 690.52575:15 691.52911:2		0.0946461	0.0605259	0.0702604	0.0509088	0.0612762	0.0704335	0.0020228	0.000988564	0.00090357	0.00127221	0.00083327	0.00129127	0.00187987	0.00230173	0.00178562	0	0	1.11963	0.836175	0	0	0
214	12.667	690.437	Unknown	[M+H]+		0.066	FALSE	null	null	null	null	null	null	4	Normalized unit Height	FALSE	null	null	null	null	null	null	null	116.97	DDA_mix1_1posAFAMM	690.43695:447 691.4403:160 692.44366:27		0.348465	0.327597	0.325246	0.309606	0.350227	0.33328	0.00122775	0.00145622	0.000670237	0.00166436	0.000528663	0.00147515	0.00040019	0.00065729	0.00168945	0.000557742	0	1.65979	0.560544	0	0	0
216	12.776	690.455	Unknown	[M+H]+		0.395	FALSE	null	null	null	null	null	null	4	Normalized unit Height	FALSE	null	null	null	null	null	null	null	298.77	12hr1_1posAFAMM	690.45532:503 691.45867:194 692.46203:41		0.431711	0.311244	0.302619	0.328724	0.302842	0.320562	0.00098849	0.00120446	0.000629909	0.00115029	0.000888686	0.00108372	0.000235542	0.00118213	0.000498586	0.000201828	0	2.58218	0.998449	0	0	0
218	12.779	691.443	Unknown	[M+H]+		0.053	FALSE	null	null	null	null	null	null	4	Normalized unit Height	FALSE	null	null	null	null	null	null	null	99.78	48hr1_1posAFAMM	691.44257:201 692.44592:42 693.44928:5		0.138303	0.124257	0.107295	0.11351	0.105089	0.0965725	0.000506283	0.000473822	0.000520684	0.000488758	0.000313817	0.000563535	0.0008151	0.000520287	0.000814116	0	0	0.848679	0.62424	0	0	0
354	12.852	716.45	Unknown	[M+H]+		0.039	FALSE	null	null	null	null	null	null	4	Normalized unit Height	FALSE	null	null	null	null	null	null	null	117.83	DDA_mix1_1posAFAMM	716.45026:260 717.45361:99 718.45697:27		0.155602	0.130139	0.141417	0.146827	0.199774	0.190578	0.00197667	0.0057339	0.00189249	0.00278892	0.00253017	0.00196382	0.00327192	0.00308377	0.00342138	0.000628143	0	5.4168	3.23228	0	0	0
356	13.124	716.468	Unknown	[M+H]+	similar chromatogram in higher mz_928	0.408	FALSE	null	null	null	null	null	null	4	Normalized unit Height	FALSE	null	null	null	null	null	null	null	219.29	DDA_mix1_2posAFAMM	716.4682:455 717.47155:195 718.47491:62		0.445041	0.374409	0.414481	0.433868	0.427685	0.406646	0.00158349	0.00445519	0.00286272	0.00281799	0.00187304	0.00143869	0.00241228	0.00242832	0.00161418	0.000557742	0	4.31611	3.21135	0	0	0
357	13.088	716.481	Unknown	[M+H]+		0.355	FALSE	null	null	null	null	null	null	4	Normalized unit Height	FALSE	null	null	null	null	null	null	null	217.53	96hr2_1posAFAMM	716.48065:442 717.484:197 718.48736:50		0.445041	0.371912	0.414481	0.37514	0.451591	0.406646	0.00161575	0.00409544	0.00302635	0.00461217	0.00267551	0.00512518	0.00248492	0.00242832	0.00161418	0.000557742	0	4.31611	3.21135	0	0	0
361	13.163	718.462	Unknown	[M+H]+		0.013	FALSE	null	null	null	null	null	null	4	Normalized unit Height	FALSE	null	null	null	null	null	null	null	26.19	48hr2_2posAFAMM	718.46204:30 719.46539:6 720.46875:0		0.0280808	0.0294157	0.0297841	0.0206933	0.0343834	0.0375277	0.00815596	0.00613622	0.0075005	0.00307013	0.00445242	0.00721355	0.00339725	0.00927572	0.00745508	0.00111548	0	14.5392	2.05409	0	0	0
363	14.463	718.497	Unknown	[M+H]+		0.105	FALSE	null	null	null	null	null	null	4	Normalized unit Height	FALSE	null	null	null	null	null	null	null	310.3	12hr1_2posAFAMM	718.49738:423 719.50073:170 720.50409:39		0.731716	0.52727	0.651285	0.491551	0.481172	0.435985	0	0.00018101	0	0.000563398	0	0.000518026	0.000606459	0.002429	0.00170843	0.000557742	0	3.88697	1.77198	0	0	0
371	14.464	719.479	Unknown	[M+H]+		0.013	FALSE	null	null	null	null	null	null	4	Normalized unit Height	FALSE	null	null	null	null	null	null	null	156.47	12hr3_2posAFAMM	719.47888:157 720.48223:21 721.48559:2		0.264981	0.208039	0.246543	0.211579	0.195646	0.14512	0.000452156	0.000724041	0.000645306	0	0	0	0	0	0.000621247	0	0	2.57543	0.30273	0	0	0
377	17.273	721.502	Unknown	[M+H]+	ion correlated with 378	0.092	FALSE	null	null	null	null	null	null	4	Normalized unit Height	FALSE	null	null	null	null	null	null	null	20.07	30min3_2posAFAMM	721.50232:26 722.50567:6 723.50903:3		0.0278561	0.0434112	0.0438086	0.0282278	0.0410004	0.0569853	0.000741663	0.00024048	0.000537322	0.000171806	0	0.000138071	0.000468952	0.000225449	0	0	0	2.79011	1.77748	0	0	0
380	1.53	722.45	Unknown	[M+H]+	ion correlated with 491; ion correlated with 167	0.276	FALSE	null	null	null	null	null	null	4	Normalized unit Height	FALSE	null	null	null	null	null	null	null	68.29	96hr2_1posAFAMM	722.4502:99 723.45355:40 724.45691:4		0.0993703	0.0961416	0.0869442	0.0974909	0.123286	0.14045	0.000418914	0.00078406	0	0.000405843	0.000666682	0.000441987	0.00135851	0.000136835	0.000909768	0.000998428	0	1.12115	0.772199	0	0	0
382	15.268	722.488	Unknown	[M+H]+		0.039	FALSE	null	null	null	null	null	null	4	Normalized unit Height	FALSE	null	null	null	null	null	null	null	33.6	6hr2_2posAFAMM	722.48767:36 723.49102:1 724.49438:2		0.0867558	0.0728605	0.081083	0.0736058	0.0697629	0.0747339	0.0739023	0.108264	0.0885834	0.0823344	0.0918702	0.100439	0.0940685	0.106378	0.080486	0.0858613	0	0	0	0	0	0
383	1.639	723.462	Unknown	[M+H]+		0.026	FALSE	null	null	null	null	null	null	4	Normalized unit Height	FALSE	null	null	null	null	null	null	null	19.8	48hr1_2posAFAMM	723.46173:32 724.46508:6 725.46844:0		0.0335162	0.0259629	0.0304925	0.0224311	0.0370693	0.0475272	0.00283868	0.000474228	0.00129198	0.000484944	0.000634994	0.00172427	0.00116861	0.00328116	0.00213746	0.00398905	0	2.23326	1.14235	0	0	0
392	10.482	730.474	Unknown	[M+H]+		0.026	FALSE	null	null	null	null	null	null	4	Normalized unit Height	FALSE	null	null	null	null	null	null	null	230.79	DDA_mix1_1posAFAMM	730.474:382 731.47735:178 732.48071:24		0.13988	0.149792	0.146093	0.158081	0.131986	0.135754	0.00172291	0.00154368	0.000693901	0.00151962	0.00134353	0.00163834	0.00210259	0.00299298	0.000728808	0	0	1.8897	0.359374	0	0	0
393	10.398	730.484	Unknown	[M+H]+		0.5	FALSE	null	null	null	null	null	null	4	Normalized unit Height	FALSE	null	null	null	null	null	null	null	176.61	72hr1_2posAFAMM	730.48438:487 731.48772:209 732.49108:55		0.207318	0.190571	0.194258	0.181367	0.205604	0.227643	0.00172291	0.000948656	0.000969731	0.000830243	0.00150602	0.000783992	0.00269663	0.000679441	0.000787742	0	0	0.588164	1.39494	0	0	0
395	16.068	730.572	Unknown	[M+H]+		0.566	FALSE	null	null	null	null	null	null	4	Normalized unit Height	FALSE	null	null	null	null	null	null	null	38.12	3hr1_1posAFAMM	730.57227:53 731.57562:27 732.57898:3		0.125368	0.0737627	0.100861	0.0934451	0.118368	0.118289	0.0829621	0.110678	0.068807	0.0735822	0.100531	0.120862	0.104264	0.130647	0.111522	0.0199238	0	6.06525	0.23902	0	0	0
399	10.398	731.5	Unknown	[M+H]+		0.132	FALSE	null	null	null	null	null	null	4	Normalized unit Height	FALSE	null	null	null	null	null	null	null	50.43	72hr3_1posAFAMM	731.50043:160 732.50378:32 733.50714:6		0.0839543	0.0805086	0.0823761	0.0589277	0.0903988	0.0814862	0.000603587	0	0.00041924	0.000311224	0.00011177	0	0.000508938	0.00061702	0.000664534	0	0	2.05612	0	0	0	0
401	13.887	731.573	Unknown	[M+H]+		0.039	FALSE	null	null	null	null	null	null	4	Normalized unit Height	FALSE	null	null	null	null	null	null	null	29.97	72hr1_2posAFAMM	731.57294:38 732.57629:18 733.57965:6		0.0425749	0.0260635	0.0139004	0.0198777	0.0527173	0.0454582	0.00306338	0.00659489	0.00117645	0.0021614	0.0039968	0.00457583	0.00339317	0.00385126	0.00255182	0.000557742	0	8.91302	4.07184	0	0	0
402	16.027	731.588	Unknown	[M+H]+		0.013	FALSE	null	null	null	null	null	null	4	Normalized unit Height	FALSE	null	null	null	null	null	null	null	15.03	6hr1_1posAFAMM	731.58771:17 732.59106:4 733.59442:0		0.0495021	0.0372221	0.0451793	0.0366011	0.0410785	0.0467242	0.0321132	0.0279962	0.0255228	0.0278967	0.045668	0.0321439	0.0344833	0.0511335	0.0312522	0.00666192	0	3.07994	0.935649	0	0	0
405	12.042	732.491	Unknown	[M+H]+		0.026	FALSE	null	null	null	null	null	null	4	Normalized unit Height	FALSE	null	null	null	null	null	null	null	96.31	DDA_mix1_2posAFAMM	732.49115:465 733.4945:221 734.49786:53		0.273234	0.287467	0.253997	0.296695	0.279288	0.302175	0.00333352	0.00162071	0.00169026	0.00142461	0.000762538	0.00141124	0.00232147	0.00174799	0.00113854	0	0	2.37997	2.07682	0	0	0
407	12.159	732.496	Unknown	[M+H]+		0.184	FALSE	null	null	null	null	null	null	4	Normalized unit Height	FALSE	null	null	null	null	null	null	null	222.23	48hr3_2posAFAMM	732.49561:622 733.49896:270 734.50232:60		0.398045	0.388485	0.336074	0.342899	0.364001	0.340159	0.00175344	0.00222636	0.000749975	0.00222847	0.00163433	0.00258814	0.00208187	0.00349087	0.00233676	0	0	4.20868	1.47925	0	0	0
409	10.353	732.519	Unknown	[M+H]+		0.013	FALSE	null	null	null	null	null	null	4	Normalized unit Height	FALSE	null	null	null	null	null	null	null	16.79	72hr1_2posAFAMM	732.51898:48 733.52233:2 734.52569:1		0.0117633	0.0140539	0.0214693	0.0137512	0.018947	0.0152198	0.00127928	0.00194428	0	0.00108307	0.00163793	0.00131324	0.00195545	0.00185445	0.000349169	0	0	0	1.4489	0	0	0
411	12.185	733.493	Unknown	[M+H]+		0.079	FALSE	null	null	null	null	null	null	4	Normalized unit Height	FALSE	null	null	null	null	null	null	null	180.14	48hr1_2posAFAMM	733.49335:302 734.4967:49 735.50006:5		0.187347	0.151852	0.14118	0.130358	0.14674	0.130706	0.00138067	0.00181222	0.00241903	0.000614967	0.00077902	0.000947461	0.000872885	0.000832384	0.00090436	0	0	4.22561	1.35951	0	0	0
412	12.238	733.5	Unknown	[M+H]+		0.158	FALSE	null	null	null	null	null	null	4	Normalized unit Height	FALSE	null	null	null	null	null	null	null	104.27	48hr2_2posAFAMM	733.50037:275 734.50372:74 735.50708:21		0.187347	0.151792	0.135437	0.10986	0.12578	0.108416	0.00138067	0.00115065	0.000740371	0.000614967	0.00108179	0.000947461	0.00096314	0.000832384	0.0010382	0	0	4.22561	1.97878	0	0	0
413	12.096	733.505	Unknown	[M+H]+		0.039	FALSE	null	null	null	null	null	null	4	Normalized unit Height	FALSE	null	null	null	null	null	null	null	32.96	30min1_2posAFAMM	733.50464:61 734.50799:17 735.51135:3		0.165789	0.120904	0.123742	0.131154	0.114971	0.133524	0.000767673	0.00161785	0.000346955	0.000917728	0.000653472	0.00200008	0.000169034	0.00109504	0.00132055	0	0	3.8522	1.19823	0	0	0
415	12.235	734.518	Unknown	[M+H]+		0.026	FALSE	null	null	null	null	null	null	4	Normalized unit Height	FALSE	null	null	null	null	null	null	null	29.88	DDA_mix1_2posAFAMM	734.51764:38 735.52099:4 736.52435:2		0.0394915	0.0288218	0.024028	0.0340997	0.0212663	0.0170019	0.000501347	0.0022994	0.000942431	0.000871061	0.000944325	0.00078704	0.000945622	0.000465953	0.000527728	0	0	1.15003	0.273115	0	0	0
417	13.875	734.529	Unknown	[M+H]+		0.066	FALSE	null	null	null	null	null	null	4	Normalized unit Height	FALSE	null	null	null	null	null	null	null	26.04	72hr1_1posAFAMM	734.52905:30 735.5324:8 736.53576:2		0.022386	0.0187906	0.0245232	0.0196117	0.032649	0.0115622	0.000838109	0.00209154	0.00154889	0.000459052	0.00150854	0.00079043	0.00148004	0.00248141	0.000936959	0.000557742	0	3.53986	1.43663	0	0	0
418	13.788	734.531	Unknown	[M+H]+		0.013	FALSE	null	null	null	null	null	null	4	Normalized unit Height	FALSE	null	null	null	null	null	null	null	36.06	DDA_mix1_2posAFAMM	734.53125:37 735.5346:8 736.53796:3		0.0296632	0.0286345	0.0219262	0.0261894	0.0338328	0.0337496	0.0019549	0.000599227	0.00154889	0.00145916	0.00255971	0.00173614	0.000339339	0.00201663	0.00140852	0	0	0.269585	1.11539	0	0	0
419	17.336	734.559	Unknown	[M+H]+		0.013	FALSE	null	null	null	null	null	null	4	Normalized unit Height	FALSE	null	null	null	null	null	null	null	24.57	96hr2_1posAFAMM	734.55878:25 735.56213:1 736.56549:3		0.0425569	0.0536858	0.064916	0.0477347	0.047066	0.0565454	0	0	0.000537322	0.000184675	0	0	0	0	0	0	0	1.85057	1.1056	0	0	0
422	17.411	736.579	Unknown	[M+H]+		0.316	FALSE	null	null	null	null	null	null	4	Normalized unit Height	FALSE	null	null	null	null	null	null	null	32.68	3hr3_1posAFAMM	736.57922:55 737.58257:23 738.58593:3		0.0341791	0.0289191	0.0436025	0.0280876	0.0193351	0.0120298	0	0.00114346	0.000167671	0	0	0	0	0	0	0	0	1.53348	0.48479	0	0	0
436	15.299	742.46	Unknown	[M+H]+		0.211	FALSE	null	null	null	null	null	null	4	Normalized unit Height	FALSE	null	null	null	null	null	null	null	18.85	PEBlank_1posAFAMM	742.45996:44 743.46331:10 744.46667:0		0.0381331	0.0412993	0.0334673	0.034152	0.040111	0.0342154	0.0378303	0.0699302	0.0420156	0.0401265	0.0391397	0.0477543	0.0434966	0.0481648	0.0317526	0.0977133	0	0	0	0	0	0
438	13.584	742.488	Unknown	[M+H]+		0.316	FALSE	null	null	null	null	null	null	4	Normalized unit Height	FALSE	null	null	null	null	null	null	null	67.74	DDA_mix1_1posAFAMM	742.48779:139 743.49114:49 744.4945:12		0.297781	0.197144	0.250112	0.199294	0.299587	0.284081	0.000776046	0.00118532	0.00168204	0.00177901	0.00160926	0.00154328	0.00190543	0.00316427	0.00075491	0	0	1.30455	1.3806	0	0	0
439	13.375	742.499	Unknown	[M+H]+		0.039	FALSE	null	null	null	null	null	null	4	Normalized unit Height	FALSE	null	null	null	null	null	null	null	85.7	DDA_mix1_1posAFAMM	742.4989:95 743.50225:32 744.50561:4		0.136554	0.102007	0.125443	0.124902	0.207532	0.210929	0.00114717	0.00176388	0.00103786	0.00175213	0.000809828	7.27288e-05	0.000263325	0.00101399	0.00153263	0	0	0.914262	1.03603	0	0	0
440	13.589	743.459	Unknown	[M+H]+		0.066	FALSE	null	null	null	null	null	null	4	Normalized unit Height	FALSE	null	null	null	null	null	null	null	39	96hr1_2posAFAMM	743.45941:57 744.46276:9 745.46612:6		0.0879386	0.0830217	0.0766381	0.105887	0.113987	0.114369	0.00244579	0.00143625	0.0022183	0.00356247	0.00213467	0.00145852	0.00143999	0.00191969	0.000765669	0	0	1.57206	2.14205	0	0	0
445	15.08	744.614	Unknown	[M+H]+		0.026	FALSE	null	null	null	null	null	null	4	Normalized unit Height	FALSE	null	null	null	null	null	null	null	17.17	PEBlank_2posAFAMM	744.61377:19 745.61712:1 746.62048:1		0.0262141	0.0307398	0.0184867	0.0277862	0.0310571	0.0235183	0.0479117	0.0398423	0.036911	0.038718	0.0531594	0.0614148	0.0514816	0.063237	0.0467143	0.005407	0	2.75	0.5	0	0	0
459	12.498	758.497	Unknown	[M+H]+		0.039	FALSE	null	null	null	null	null	null	4	Normalized unit Height	FALSE	null	null	null	null	null	null	null	147.27	6hr1_1posAFAMM	758.49689:289 759.50024:105 760.5036:42		0.580184	0.556731	0.543678	0.582922	0.635867	0.634486	0.00410215	0.00422289	0.00378927	0.00606778	0.00374364	0.00639355	0.00527841	0.00630615	0.00482577	0.00181266	0	11.5058	3.61594	0	0	0
464	12.496	759.492	Unknown	[M+H]+		0.039	FALSE	null	null	null	null	null	null	4	Normalized unit Height	FALSE	null	null	null	null	null	null	null	50.04	unfed2_2posAFAMM	759.49164:109 760.49499:33 761.49835:9		0.268154	0.24476	0.278646	0.255218	0.269153	0.264386	0.00357592	0.0025037	0.00242571	0.00550311	0.00568246	0.00364968	0.00496995	0.00254221	0.00349453	0.000976049	0	7.76391	4.47187	0	0	0
467	12.615	759.529	Unknown	[M+H]+		0.105	FALSE	null	null	null	null	null	null	4	Normalized unit Height	FALSE	null	null	null	null	null	null	null	141.06	48hr2_1posAFAMM	759.52924:276 760.53259:47 761.53595:5		0.311696	0.232694	0.219609	0.280264	0.273016	0.238016	0.00690299	0.00638363	0.00229964	0.00354273	0.00416251	0.00306456	0.00176476	0.00318957	0.00379097	0	0	3.03384	3.62692	0	0	0
469	10.059	760.479	Unknown	[M+H]+		0.158	FALSE	null	null	null	null	null	null	4	Normalized unit Height	FALSE	null	null	null	null	null	null	null	25.65	48hr1_2posAFAMM	760.47876:44 761.48211:13 762.48547:1		0.021514	0.0127225	0.0233782	0.0248314	0.0242531	0.0223082	0.00361724	0.0055788	0.00550755	0.00768842	0.00797544	0.00621631	0.00166776	0.00817486	0.00636778	0.00250984	0	15.4735	5.94258	0	0	0
470	13.87	760.495	Unknown	[M+H]+		0.013	FALSE	null	null	null	null	null	null	4	Normalized unit Height	FALSE	null	null	null	null	null	null	null	82.99	unfed1_2posAFAMM	760.495:125 761.49835:66 762.50171:12		0.29292	0.231102	0.238816	0.252186	0.320732	0.30077	0.0126735	0.0205335	0.00970404	0.00335216	0.0128188	0.00841314	0.0127177	0.00932785	0.00817615	0.00139436	0	24.3541	8.9892	0	0	0
471	14.048	760.507	Unknown	[M+H]+		0.132	FALSE	null	null	null	null	null	null	4	Normalized unit Height	FALSE	null	null	null	null	null	null	null	352.16	72hr1_1posAFAMM	760.50653:754 761.50988:351 762.51324:92		0.862416	0.681301	0.68632	0.633726	0.688663	0.674444	0.00949271	0.0135372	0.00964533	0.00965072	0.00827995	0.00838453	0.00913119	0.00651525	0.0120537	0.00167323	0	20.6639	10.3436	0	0	0
472	14.094	760.511	Unknown	[M+H]+		0.605	FALSE	null	null	null	null	null	null	4	Normalized unit Height	FALSE	null	null	null	null	null	null	null	366.96	72hr3_1posAFAMM	760.51117:802 761.51452:371 762.51788:112		0.862416	0.681301	0.68632	0.616861	0.688663	0.587868	0.00949271	0.0127167	0.00728108	0.0101795	0.00581478	0.0115985	0.0109732	0.00651525	0.0129189	0.00334645	0	20.6639	10.3436	0	0	0
473	12.66	760.518	Unknown	[M+H]+		0.013	FALSE	null	null	null	null	null	null	4	Normalized unit Height	FALSE	null	null	null	null	null	null	null	82.62	DDA_mix1_2posAFAMM	760.51801:95 761.52136:16 762.52472:1		0.0524354	0.0462803	0.0391207	0.0591364	0.0561095	0.0475328	0.00845425	0.00696237	0.0099923	0.0104428	0.00661127	0.0113342	0.012897	0.0143434	0.013536	0.00181266	0	20.484	10.4665	0	0	0
478	14.07	761.519	Unknown	[M+H]+		0.053	FALSE	null	null	null	null	null	null	4	Normalized unit Height	FALSE	null	null	null	null	null	null	null	175.74	12hr1_1posAFAMM	761.51886:270 762.52221:82 763.52557:21		0.374287	0.3241	0.300883	0.292827	0.286555	0.270291	0.00584084	0.0101977	0.00543627	0.00691565	0.0041822	0.00520876	0.00693306	0.00626701	0.00253651	0.00139436	0	7.29261	4.38026	0	0	0
481	14.1	762.536	Unknown	[M+H]+		0.105	FALSE	null	null	null	null	null	null	4	Normalized unit Height	FALSE	null	null	null	null	null	null	null	46.69	96hr2_1posAFAMM	762.53577:96 763.53912:31 764.54248:9		0.0730719	0.0740467	0.0457535	0.0588711	0.0466937	0.0527755	0.00285536	0.00430084	0.00207778	0.00265553	0.00231799	0.0017912	0.00342266	0.00367752	0.00231173	0	0	3.68867	2.30421	0	0	0
483	17.47	762.603	Unknown	[M+H]+		0.158	FALSE	null	null	null	null	null	null	4	Normalized unit Height	FALSE	null	null	null	null	null	null	null	30.32	3hr1_2posAFAMM	762.60266:67 763.60601:29 764.60937:6		0.0314941	0.0414247	0.046323	0.0312262	0.0413102	0.0274775	0.000212837	0.00166212	0.00270306	0.00137352	0.000143033	0.00102336	0.000606459	8.13027e-05	0.000986219	0.000557742	0	3.57551	2.25933	0	0	0
484	17.61	762.617	Unknown	[M+H]+		0.276	FALSE	null	null	null	null	null	null	4	Normalized unit Height	FALSE	null	null	null	null	null	null	null	75.3	unfed2_1posAFAMM	762.61688:147 763.62023:63 764.62359:8		0.311062	0.328899	0.356213	0.376075	0.182841	0.189391	0.00264969	0.00160052	0.000806511	0.000890392	0.00281066	0.00134811	0.000799456	0.000691192	0.00166565	0	0	1.50437	2.082	0	0	0
494	17.793	766.623	Unknown	[M+H]+		0.211	FALSE	null	null	null	null	null	null	4	Normalized unit Height	FALSE	null	null	null	null	null	null	null	58.26	3hr1_1posAFAMM	766.62305:83 767.6264:14 768.62976:0		0.0199359	0.0322819	0.021922	0.0230162	0.0211672	0.0180194	0.000183993	0.00172171	0.000186817	0.00128896	0.00106793	0.000224373	0.00059822	0.0021651	0	0	0	1.62562	1.14174	0	0	0
500	18.395	768.62	Unknown	[M+H]+		0.368	FALSE	null	null	null	null	null	null	4	Normalized unit Height	FALSE	null	null	null	null	null	null	null	25.87	unfed2_2posAFAMM	768.61975:51 769.6231:31 770.62646:7		0.118935	0.099577	0.12884	0.117049	0.0891692	0.0676277	0.00349543	0.00523403	0.00803518	0.00451308	0.00147745	0.00339421	0.00556137	0.00519532	0.00266262	0.00156033	0	6.30434	3.21058	0	0	0
505	16.059	772.62	Unknown	[M+H]+		0.237	FALSE	null	null	null	null	null	null	4	Normalized unit Height	FALSE	null	null	null	null	null	null	null	39.66	unfed1_1posAFAMM	772.62024:56 773.62359:17 774.62695:12		0.134457	0.0955461	0.128859	0.0906066	0.118617	0.137454	0.111423	0.122906	0.0908372	0.0934982	0.123142	0.121336	0.125335	0.141463	0.122548	0.0253463	0	4.16839	0.563135	0	0	0
506	15.959	772.622	Unknown	[M+H]+		0.039	FALSE	null	null	null	null	null	null	4	Normalized unit Height	FALSE	null	null	null	null	null	null	null	48.87	PEBlank_4posAFAMM	772.62152:56 773.62487:19 774.62823:4		0.0902186	0.088381	0.0992885	0.0945949	0.104882	0.112101	0.0908497	0.0890368	0.0778817	0.0813328	0.098946	0.132576	0.136202	0.148543	0.120625	0.021504	0	1.61601	0.815905	0	0	0
509	19.5	774.835	Unknown	[M+H]+		0.066	FALSE	null	null	null	null	null	null	4	Normalized unit Height	FALSE	null	null	null	null	null	null	null	31.37	DDA_mix1_2posAFAMM	774.83508:68 775.83843:40 776.84179:6		0.0419967	0.0305722	0.0287748	0.0342229	0.0389548	0.0305568	0.050018	0.051969	0.0305846	0.0408592	0.0708328	0.0923505	0.0974681	0.0344301	0.0872432	0.144254	0	10.6795	2.20678	0	0	0
511	17.987	778.609	Unknown	[M+H]+		0.342	FALSE	null	null	null	null	null	null	4	Normalized unit Height	FALSE	null	null	null	null	null	null	null	27.23	DDA_mix1_1posAFAMM	778.60883:47 779.61218:19 780.61554:4		0.111242	0.0945341	0.115347	0.0865242	0.0601958	0.0519385	0.00101185	0.000327119	0.000365236	0.000197169	0.000465622	0.000540525	0.000830794	0.000333649	0.000549513	0	0	3.19153	1.1695	0	0	0
515	18.295	781.715	Unknown	[M+H]+		0.013	FALSE	null	null	null	null	null	null	4	Normalized unit Height	FALSE	null	null	null	null	null	null	null	16.87	unfed3_2posAFAMM	781.71497:17 782.71832:3 783.72168:0		0.0469227	0.0400087	0.0492625	0.0350386	0.0253651	0.0292709	0.000602874	0	0.000262963	0.000563398	0	0	0	0.00049129	0	0.000408884	0	3.54579	1.69555	0	0	0
523	14.278	786.534	Unknown	[M+H]+		0.539	FALSE	null	null	null	null	null	null	4	Normalized unit Height	FALSE	null	null	null	null	null	null	null	246.76	72hr1_2posAFAMM	786.53387:548 787.53722:250 788.54058:60		0.559706	0.442124	0.383771	0.456654	0.478201	0.477187	0.00206825	0.00239601	0.00452419	0.00185234	0.00243892	0.00236252	0.00287744	0.00315722	0.00218645	0	0	4.9524	3.61706	0	0	0
525	17.321	786.613	Unknown	[M+H]+		0.039	FALSE	null	null	null	null	null	null	4	Normalized unit Height	FALSE	null	null	null	null	null	null	null	53.75	PEBlank_5posAFAMM	786.61273:60 787.61608:14 788.61944:3		0.10729	0.0980189	0.105396	0.13808	0.149967	0.156303	0.114931	0.119225	0.114539	0.118439	0.145524	0.165192	0.130081	0.142169	0.140108	0.0190717	0	1.19192	0.912549	0	0	0
526	17.386	786.638	Unknown	[M+H]+		0.789	FALSE	null	null	null	null	null	null	4	Normalized unit Height	FALSE	null	null	null	null	null	null	null	50.44	DDA_mix1_1posAFAMM	786.63831:75 787.64166:36 788.64502:11		0.160424	0.152516	0.149681	0.13808	0.149967	0.156303	0.106625	0.126908	0.114539	0.118439	0.145524	0.150726	0.133471	0.18924	0.140108	0.00873796	0	4.43744	0.704057	0	0	0
531	12.076	788.459	Unknown	[M+H]+		0.25	FALSE	null	null	null	null	null	null	4	Normalized unit Height	FALSE	null	null	null	null	null	null	null	34.07	96hr2_1posAFAMM	788.45929:55 789.46264:12 790.466:0		0.031572	0.0220508	0.0422299	0.0429272	0.0376358	0.034306	0.000836572	0.00139956	0.00120115	0.000569911	0.00117355	0.000561613	0.000203216	0.000521873	0.00092058	0	0	3.46725	3.48479	0	0	0
533	14.198	788.536	Unknown	[M+H]+		0.053	FALSE	null	null	null	null	null	null	4	Normalized unit Height	FALSE	null	null	null	null	null	null	null	33.55	48hr1_1posAFAMM	788.53644:54 789.53979:13 790.54315:6		0.0417985	0.0365304	0.0419484	0.0400922	0.0410016	0.0344779	0.00166997	0.00160661	0.00165724	0.000458794	0.00221952	0.0027339	0.0022332	0.00331859	0.00245702	0	0	1.50347	0.819511	0	0	0
534	14.247	788.537	Unknown	[M+H]+		0.039	FALSE	null	null	null	null	null	null	4	Normalized unit Height	FALSE	null	null	null	null	null	null	null	28.81	48hr1_2posAFAMM	788.53711:55 789.54046:11 790.54382:3		0.0549472	0.0307231	0.0384573	0.0400922	0.0422099	0.0476668	0.000748618	0.00177825	0.00165724	0.000801645	0.000369826	0.000915988	0.0022332	0.00331859	0.00245702	0	0	1.50347	0.819511	0	0	0
536	15.17	788.562	Unknown	[M+H]+		0.066	FALSE	null	null	null	null	null	null	4	Normalized unit Height	FALSE	null	null	null	null	null	null	null	26.84	DDA_mix1_1posAFAMM	788.56165:42 789.565:21 790.56836:3		0.0607155	0.0582113	0.0402316	0.052682	0.0604066	0.0601492	0	0	0	0	0	0	0	0	0	0	0	0	0	0	0	0
538	17.69	788.592	Unknown	[M+H]+		0.092	FALSE	null	null	null	null	null	null	4	Normalized unit Height	FALSE	null	null	null	null	null	null	null	39.28	unfed3_1posAFAMM	788.59229:52 789.59564:29 790.599:3		0.117162	0.125769	0.13031	0.105834	0.0638041	0.0759014	0.000467887	0.00119529	0.00145382	0.00121673	0.00157032	0.00193823	0.00279814	0.0019906	0.0012668	0	0	3.27171	0.994804	0	0	0
542	17.716	789.626	Unknown	[M+H]+		0.026	FALSE	null	null	null	null	null	null	4	Normalized unit Height	FALSE	null	null	null	null	null	null	null	21.55	unfed3_1posAFAMM	789.62598:23 790.62933:3 791.63269:0		0.0570065	0.0563223	0.0371505	0.056356	0.0289938	0.0236198	0.00110217	0.00215345	0.00138271	0.000744107	0.00127623	0.000449531	0.00209146	0.00145582	0.00119291	0	0	0.823106	1.30668	0	0	0
543	0.503	790.313	Unknown	[M+H]+		0.263	FALSE	null	null	null	null	null	null	4	Normalized unit Height	FALSE	null	null	null	null	null	null	null	38.29	48hr2_2posAFAMM	790.31348:67 791.31683:29 792.32019:6		0.052337	0.0145672	0.0407377	0.0486477	0.0699541	0.0710894	0.000982106	0	0.000537322	8.04033e-05	0.000318842	0.000818604	0.000490779	0.00137541	0.000748907	0.000938052	0	1.94268	0.581256	0	0	0
559	18.414	796.645	Unknown	[M+H]+		0.684	FALSE	null	null	null	null	null	null	4	Normalized unit Height	FALSE	null	null	null	null	null	null	null	126.49	3hr1_2posAFAMM	796.64484:231 797.64819:55 798.65155:14		0.24748	0.223887	0.239761	0.228442	0.209467	0.158317	0.00134032	0.0025471	0.00369795	0.00325154	0.00177268	0.00217335	0.00366018	0.00157274	0.00148909	0.00130583	0	5.49623	1.55694	0	0	0
561	18.661	797.637	Unknown	[M+H]+		0.013	FALSE	null	null	null	null	null	null	4	Normalized unit Height	FALSE	null	null	null	null	null	null	null	25.58	DDA_mix1_2posAFAMM	797.63739:26 798.64074:10 799.6441:9		0.0849593	0.0603044	0.0667753	0.0669563	0.0605489	0.0307768	0.00751428	0.0101142	0.00545439	0.00346727	0.00596438	0.00623245	0.00539285	0.00523047	0.00378092	0.0037217	0	12.6444	4.43347	0	0	0
575	18.543	808.671	Unknown	[M+H]+	similar chromatogram in higher mz_685	0.461	FALSE	null	null	null	null	null	null	4	Normalized unit Height	FALSE	null	null	null	null	null	null	null	59.65	DDA_mix1_1posAFAMM	808.67145:128 809.6748:60 810.67816:8		0.225399	0.176327	0.220335	0.208245	0.193422	0.167386	0.0035159	0.00425682	0.00413437	0.00219837	0.00238962	0.00207045	0.00643741	0.00523355	0.00311234	0.00190059	0	4.5442	2.0033	0	0	0
579	1.58	810.493	Unknown	[M+H]+		0.013	FALSE	null	null	null	null	null	null	4	Normalized unit Height	FALSE	null	null	null	null	null	null	null	26.28	DDA_mix1_2posAFAMM	810.49268:27 811.49603:16 812.49939:0		0.0306765	0.0394221	0.0232501	0.0272365	0.0503922	0.0509619	0	0	0.000646093	0	0.000465782	0.000532225	0.000485522	0.00125237	0.000235254	0.00046168	0	0.477929	0	0	0	0
584	17.862	814.662	Unknown	[M+H]+		0.645	FALSE	null	null	null	null	null	null	4	Normalized unit Height	FALSE	null	null	null	null	null	null	null	23.3	unfed3_1posAFAMM	814.6615:34 815.66485:13 816.66821:19		0.0846181	0.0819171	0.0629489	0.0669403	0.053007	0.0707071	0.0575744	0.0566762	0.0472936	0.0447275	0.064857	0.0709887	0.0565691	0.0824554	0.0564472	0.0115731	0	2.57029	1.0879	0	0	0
588	17.95	816.639	Unknown	[M+H]+		0.118	FALSE	null	null	null	null	null	null	4	Normalized unit Height	FALSE	null	null	null	null	null	null	null	47.57	72hr3_2posAFAMM	816.63928:82 817.64263:59 818.64599:13		0.239699	0.227724	0.364273	0.254741	0.219695	0.212697	0.000884917	0.00260593	0.000540371	0.00325468	0.00238667	0.00240076	0.00196371	0.00165753	0.00152828	0.00102923	0	2.33158	0.748759	0	0	0
600	18.942	824.689	Unknown	[M+H]+		0.737	FALSE	null	null	null	null	null	null	4	Normalized unit Height	FALSE	null	null	null	null	null	null	null	114.97	DDA_mix1_1posAFAMM	824.68884:195 825.69219:182 826.69555:33		0.445543	0.4053	0.371416	0.452079	0.375478	0.294148	0.0129093	0.00984699	0.00821628	0.015916	0.0114622	0.0167244	0.00474695	0.00959147	0.0127308	0.00474081	0	10.1064	9.2487	0	0	0
612	20.029	830.851	Unknown	[M+H]+		0.25	FALSE	null	null	null	null	null	null	4	Normalized unit Height	FALSE	null	null	null	null	null	null	null	28.36	DDA_mix1_2posAFAMM	830.85144:90 831.85479:66 832.85815:9		0.0335742	0.0249626	0.0293661	0.029187	0.0408575	0.0254135	0.0627156	0.0401038	0.0308168	0.031493	0.0521203	0.0734637	0.0675359	0.0863021	0.0724443	0.185604	0	3.27552	1.38324	0	0	0
626	18.068	842.638	Unknown	[M+H]+		0.092	FALSE	null	null	null	null	null	null	4	Normalized unit Height	FALSE	null	null	null	null	null	null	null	28.76	unfed3_2posAFAMM	842.638:42 843.64135:19 844.64471:2		0.117877	0.0828651	0.0795601	0.0785658	0.0643377	0.0577805	0.00033471	0.00122559	0.000932861	0.000299544	0.000401552	0.00104637	0	0.000754793	0.00119527	0	0	1.31364	1.19795	0	0	0
631	10.027	843.438	Unknown	[M+H]+		0.013	FALSE	null	null	null	null	null	null	4	Normalized unit Height	FALSE	null	null	null	null	null	null	null	25.46	72hr1_1posAFAMM	843.43762:25 844.44097:4 845.44433:2		0.0236612	0.0234353	0.0160777	0.0227089	0.0259151	0.0320679	0	0	0	0.000454555	0	5.96215e-05	0	0.00117239	0	0	0	0	0.402391	0	0	0
646	19.197	852.695	Unknown	[M+H]+		0.711	FALSE	null	null	null	null	null	null	4	Normalized unit Height	FALSE	null	null	null	null	null	null	null	113.6	96hr2_1posAFAMM	852.69537:175 853.69872:103 854.70208:14		0.459124	0.322668	0.35679	0.428141	0.268913	0.253185	0.00909587	0.0128853	0.00434703	0.00879454	0.0100547	0.0127221	0.0109208	0.00678018	0.0166494	0.00324856	0	15.8873	9.66655	0	0	0
649	18.799	853.633	Unknown	[M+H]+		0.066	FALSE	null	null	null	null	null	null	4	Normalized unit Height	FALSE	null	null	null	null	null	null	null	27.69	30min2_1posAFAMM	853.63336:30 854.63671:14 855.64007:1		0.05266	0.0295163	0.0861651	0.0762479	0.0893115	0.0472565	0.00244436	0.0018057	0.00186363	0.000809525	0.00158742	0.000192006	0.00166776	0.00550158	0.00261695	0.00218034	0	6.68423	1.88226	0	0	0
665	18.208	862.665	Unknown	[M+H]+		0.118	FALSE	null	null	null	null	null	null	4	Normalized unit Height	FALSE	null	null	null	null	null	null	null	19.76	DDA_mix1_1posAFAMM	862.66516:26 863.66851:18 864.67187:2		0.0209404	0.0172974	0.0115276	0.0153205	0.0101389	0.0108962	0	0	0	0	0	0	0	0	0	0.000557742	0	0	0.13241	0	0	0
669	17.75	864.648	Unknown	[M+H]+		0.658	FALSE	null	null	null	null	null	null	4	Normalized unit Height	FALSE	null	null	null	null	null	null	null	44.8	DDA_mix1_1posAFAMM	864.64777:105 865.65112:68 866.65448:14		0.0525248	0.0544553	0.0362474	0.0480007	0.0318576	0.0339069	0.00226375	0.00101305	0.00190681	0.001759	0.00131323	0.00115508	0.0015837	0.00129978	0.00128172	0	0	1.06956	0.707343	0	0	0
675	18.224	868.632	Unknown	[M+H]+	similar chromatogram in higher mz_925	0.553	FALSE	null	null	null	null	null	null	4	Normalized unit Height	FALSE	null	null	null	null	null	null	null	25.13	DDA_mix1_1posAFAMM	868.63171:61 869.63506:34 870.63842:12		0.0522737	0.0374275	0.0311831	0.0291515	0.028887	0.0305738	0.000602874	0	0.000537322	0	0	0	0	0.000747385	0	0.000840444	0	0	0.347335	0	0	0
684	18.366	872.669	Unknown	[M+H]+		0.461	FALSE	null	null	null	null	null	null	4	Normalized unit Height	FALSE	null	null	null	null	null	null	null	28.62	3hr3_1posAFAMM	872.66937:46 873.67272:34 874.67608:5		0.0111108	0.0143531	0.0109506	0.0129267	0.0104769	0.00730928	0.00104499	0.00063107	0	0.0004885	0	0.000401108	0.000351357	0	0.00137401	0.00152636	0	3.60435	0.307399	0	0	0
709	19.101	890.75	Unknown	[M+H]+		0.592	FALSE	null	null	null	null	null	null	4	Normalized unit Height	FALSE	null	null	null	null	null	null	null	35.65	DDA_mix1_1posAFAMM	890.75024:73 891.75359:49 892.75695:9		0.146254	0.121401	0.100136	0.121482	0.0878529	0.0670863	0.00255262	0.00314221	0.00173696	0.0029236	0.0014513	0.00121123	0.0020671	0.000887531	0.00349528	0.000275246	0	1.98541	1.97249	0	0	0
712	19.314	892.724	Unknown	[M+H]+		0.553	FALSE	null	null	null	null	null	null	4	Normalized unit Height	FALSE	null	null	null	null	null	null	null	28.03	72hr3_2posAFAMM	892.72388:50 893.72723:38 894.73059:2		0.10051	0.0844759	0.0788873	0.0936076	0.06247	0.0472565	0.00239522	0.00265406	0.00147464	0.00145503	0.00206163	0.00218059	0.000420808	0.00247742	0.00181052	0.00112093	0	3.69874	1.97598	0	0	0
714	18.071	892.753	Unknown	[M+H]+		0.158	FALSE	null	null	null	null	null	null	4	Normalized unit Height	FALSE	null	null	null	null	null	null	null	27.13	DDA_mix1_1posAFAMM	892.75256:59 893.75591:44 894.75927:7		0.025528	0.0178499	0.0135911	0.0202065	0.00464256	0.00807066	0.000352746	0.000654231	0.000751749	0.000405931	0.000611074	0.000375692	0.000475812	0.00121969	0.00214741	0.000347811	0	1.68898	0.810933	0	0	0
718	18.245	894.684	Unknown	[M+H]+	similar chromatogram in higher mz_942; similar chromatogram in higher mz_925	0.434	FALSE	null	null	null	null	null	null	4	Normalized unit Height	FALSE	null	null	null	null	null	null	null	25.02	DDA_mix1_1posAFAMM	894.68384:45 895.68719:51 896.69055:13		0.0273925	0.0270692	0.0180263	0.0203919	0.022359	0.0131127	0	0	0	0	0	0	0	0	0	0.00035308	0	0.149621	0.0732017	0	0	0
723	18.524	896.697	Unknown	[M+H]+		0.053	FALSE	null	null	null	null	null	null	4	Normalized unit Height	FALSE	null	null	null	null	null	null	null	19.37	48hr2_1posAFAMM	896.6969:23 897.70025:9 898.70361:4		0.0471159	0.0410982	0.0265083	0.0213494	0.0328181	0.0219447	0.00687578	0.00673715	0.0036963	0.00308939	0.00596575	0.00885171	0.0058793	0.014232	0.00454292	0.00583769	0	6.5971	4.93652	0	0	0
726	1.439	898.477	Unknown	[M+H]+		0.039	FALSE	null	null	null	null	null	null	4	Normalized unit Height	FALSE	null	null	null	null	null	null	null	16.77	48hr3_1posAFAMM	898.47656:19 899.47991:11 900.48327:0		0.00799753	0.00957059	0.0140244	0.00718149	0.0119533	0.0116238	0	0	0.00045801	0.000501606	0.000759781	0.000610559	0	0.00118206	0.000563574	0.000239076	0	0	0.434389	0	0	0
728	18.373	898.694	Unknown	[M+H]+		0.145	FALSE	null	null	null	null	null	null	4	Normalized unit Height	FALSE	null	null	null	null	null	null	null	37.34	unfed1_2posAFAMM	898.69434:98 899.69769:55 900.70105:7		0.0119791	0.013844	0.0126432	0.0143807	0.251765	0.228398	0.00277333	0.0019694	0.0054292	0.00373954	0.00354225	0.00306305	0.0032445	0.000755261	0.000992077	0.00172659	0	6.08572	1.73394	0	0	0
731	5.823	902.311	Unknown	[M+H]+		0.013	FALSE	null	null	null	null	null	null	4	Normalized unit Height	FALSE	null	null	null	null	null	null	null	47.52	DDA_mix1_2posAFAMM	902.31055:66 903.3139:33 904.31726:6		0	0.000334653	0.000986181	0	0.0180683	0.0072416	0.000500469	0	0.000314216	0.000497473	0	0	0.00051845	0.000637961	0	0	0	0	0.432371	0	0	0
738	19.231	906.748	Unknown	[M+H]+		0.382	FALSE	null	null	null	null	null	null	4	Normalized unit Height	FALSE	null	null	null	null	null	null	null	127.5	3hr1_2posAFAMM	906.74805:178 907.7514:43 908.75476:4		0.181219	0.127384	0.132152	0.136696	0.127288	0.10458	0.00226726	0.00526117	0.00301238	0.00217242	0.00385891	0.00325784	0.00266102	0.0016878	0.00274483	0	0	5.66454	2.73574	0	0	0
740	19.62	908.766	Unknown	[M+H]+		0.171	FALSE	null	null	null	null	null	null	4	Normalized unit Height	FALSE	null	null	null	null	null	null	null	24.59	DDA_mix1_2posAFAMM	908.76575:52 909.7691:37 910.77246:3		0.0416103	0.0252925	0.0261364	0.0348967	0.0258809	0.0191192	0.00826713	0.00886777	0.0100701	0.00982532	0.0084583	0.00911244	0.00611792	0.00481163	0.00730238	0.00202671	0	14.7886	4.50933	0	0	0
747	18.384	924.668	Unknown	[M+H]+		0.039	FALSE	null	null	null	null	null	null	4	Normalized unit Height	FALSE	null	null	null	null	null	null	null	28.04	unfed1_2posAFAMM	924.66815:36 925.6715:28 926.67486:6		0.0112924	0.0114824	0.0110656	0.010923	0.0930824	0.0767135	0.000947631	0.000932324	0.000970572	0.00116832	0.00152381	0.00107201	0.000482329	0	0.000295825	0.00159293	0	3.27753	0.665102	0	0	0
826	10.278	1061.67	Unknown	[M+H]+	ion correlated with 829; ion correlated with 837; ion correlated with 57	0.053	FALSE	null	null	null	null	null	null	4	Normalized unit Height	FALSE	null	null	null	null	null	null	null	704.57	96hr2_1posAFAMM	1061.67444:801 1062.67779:500 1063.68115:292		0.000731048	0	0.000130214	0.00142434	0.00369615	0	0.00802287	0	0.00452743	0.00161343	0.000445332	0.00308082	0.00519775	0.00542428	0.00170843	0.00223097	0	0.898183	0	0	0	0
829	10.278	1062.7	Unknown	[M+H]+	ion correlated with 826; ion correlated with 837; ion correlated with 57	0.013	FALSE	null	null	null	null	null	null	4	Normalized unit Height	FALSE	null	null	null	null	null	null	null	421.85	48hr3_1posAFAMM	1062.69836:422 1063.70171:222 1064.70507:66		0.00295359	0.0012068	0.00294122	0.00169329	0.00322664	0.00384513	0.00406857	0	0.00158659	0	0	0.00116989	0.00823012	0.00286427	0.000621247	0.0265237	0	0	0	0	0	0
831	10.447	1065.66	Unknown	[M+H]+	ion correlated with 862; ion correlated with 60; ion correlated with 825; ion correlated with 828; ion correlated with 61	0.013	FALSE	null	null	null	null	null	null	4	Normalized unit Height	FALSE	null	null	null	null	null	null	null	33.69	96hr2_1posAFAMM	1065.66125:34 1066.6646:4 1067.66796:1		0.00100792	0.00160088	0.00209369	0.00118913	0	0	0.000502163	0	0.00131238	0	0.00149663	0	0.00153542	0.00171099	0.000531108	0	0	0	0.451329	0	0	0
836	10.44	1078.7	Unknown	[M+H]+	ion correlated with 838; ion correlated with 827; ion correlated with 58; ion correlated with 56; ion correlated with 825; ion correlated with 828	0.079	FALSE	null	null	null	null	null	null	4	Normalized unit Height	FALSE	null	null	null	null	null	null	null	696.53	96hr2_2posAFAMM	1078.70251:750 1079.70586:559 1080.70922:288		0.00466916	0.000518327	0.00201761	0.00313062	0.00386373	0.000252671	0.0104557	0.00534203	0.00201165	0.00781189	0.00800093	0.000172675	0.0113517	0.015797	0.00244526	0.000557742	0	0	0.436204	0	0	0
842	10.558	1083.65	Unknown	[M+H]+	ion correlated with 844	0.013	FALSE	null	null	null	null	null	null	4	Normalized unit Height	FALSE	null	null	null	null	null	null	null	91.23	48hr3_1posAFAMM	1083.64636:91 1084.64971:50 1085.65307:19		0.00114987	0.00101217	0.00130872	0.00230995	0.000272358	0	0.0197833	0.015688	0.00923955	0.0182355	0.00432732	0.0020721	0.0134705	0.00734412	0.001881	0	0	0.901617	0	0	0	0
844	10.546	1084.65	Unknown	[M+H]+	ion correlated with 842	0.013	FALSE	null	null	null	null	null	null	4	Normalized unit Height	FALSE	null	null	null	null	null	null	null	55.91	48hr2_2posAFAMM	1084.65027:56 1085.65362:20 1086.65698:4		0	0.000513417	0.000637473	0.000550194	0.00177489	0.00103212	0.0139226	0.014187	0.00470954	0.0117335	0.0027954	0.015913	0.00709694	0.00637481	0.00148568	0.00111548	0	0	0	0	0	0
849	16.085	1186.13	Unknown	[M+H]+		0.066	FALSE	null	null	null	null	null	null	4	Normalized unit Height	FALSE	null	null	null	null	null	null	null	19.56	PEBlank_7posAFAMM	1186.12781:26 1187.13116:15 1188.13452:2		0.0219252	0.0123517	0.013505	0.0101829	0.011674	0.00543333	0.047716	0.0347539	0.0327318	0.037492	0.0619858	0.0589348	0.0519154	0.0596537	0.0584074	0.00376476	0	1.53769	1.53964	0	0	0
851	14.397	1194.64	Unknown	[M+H]+		0.697	FALSE	null	null	null	null	null	null	4	Normalized unit Height	FALSE	null	null	null	null	null	null	null	106.19	72hr3_1posAFAMM	1194.64209:167 1195.64544:129 1196.6488:45		0.0991384	0.0758607	0.174969	0.199504	0.223679	0.214693	0.00160871	0.000659994	0.0011339	0.00164627	0.000390783	0.00185313	0.0010731	0.00110792	0.000621247	0.000557742	0	0	1.14599	0	0	0
852	14.448	1194.67	Unknown	[M+H]+		0.039	FALSE	null	null	null	null	null	null	4	Normalized unit Height	FALSE	null	null	null	null	null	null	null	85.96	DDA_mix1_1posAFAMM	1194.66626:121 1195.66961:78 1196.67297:33		0.0286288	0.0278905	0.0664565	0.0633744	0.0504812	0.0594725	0	0	0.0011339	0	0	0	0.0010731	0	0.000621247	0.000557742	0	0	0	0	0	0
862	10.419	1260.78	Unknown	[M+H]+	ion correlated with 841; ion correlated with 830; ion correlated with 60; ion correlated with 831	0.026	FALSE	null	null	null	null	null	null	4	Normalized unit Height	FALSE	null	null	null	null	null	null	null	51.15	96hr2_1posAFAMM	1260.77588:51 1261.77923:47 1262.78259:5		0.00272028	0	0.00130693	0.00178413	0.0017941	0.00111298	0	0	0	0.000545425	0.000718773	0	0.000581579	0.000718675	0.000598913	0	0	0	0.470364	0	0	0
873	28.656	1284.02	Unknown	[M+H]+		0.013	FALSE	null	null	null	null	null	null	4	Normalized unit Height	FALSE	null	null	null	null	null	null	null	24.52	12hr1_2posAFAMM	1284.0199:25 1285.02325:0 1286.02661:0		0.0042828	0.00272915	0	0.00384904	0.00397767	0.00296582	0.000682631	0.00361295	0.00301975	0.00322585	0.00394646	0.00799632	0.00242287	0.00275156	0.00144126	0	0	5.51798	1.16113	0	0	0
877	3.066	1290.44	Unknown	[M+H]+		0.053	FALSE	null	null	null	null	null	null	4	Normalized unit Height	FALSE	null	null	null	null	null	null	null	37.64	48hr2_1posAFAMM	1290.44092:166 1291.44427:158 1292.44763:41		0.242843	0.218648	0.157031	0.160369	0.255928	0.146592	0	0	0	0	0	0	0	0	0	0.000557742	0	0	0	0	0	0
878	3.19	1290.48	Unknown	[M+H]+	ion correlated with 883	0.171	FALSE	null	null	null	null	null	null	4	Normalized unit Height	FALSE	null	null	null	null	null	null	null	72.05	96hr1_2posAFAMM	1290.47937:181 1291.48272:145 1292.48608:29		0.255013	0.235745	0.162733	0.194503	0.274818	0.17143	0.000602874	0	0	0	0	0	4.47654e-07	1.4968e-06	0	0	0	0	0	0	0	0
879	2.643	1290.49	Unknown	[M+H]+		0.013	FALSE	null	null	null	null	null	null	4	Normalized unit Height	FALSE	null	null	null	null	null	null	null	72.94	DDA_mix1_2posAFAMM	1290.48743:76 1291.49078:50 1292.49414:14		0.0596276	0.0288555	0.0427075	0.0429235	0.0675572	0.0336392	0	0	0	0	0	0	0.000583999	0	0	0.000950416	0	1	0	0	0	0
883	3.206	1291.49	Unknown	[M+H]+	ion correlated with 878; ion correlated with 876	0.184	FALSE	null	null	null	null	null	null	4	Normalized unit Height	FALSE	null	null	null	null	null	null	null	68.04	48hr1_2posAFAMM	1291.48596:141 1292.48931:32 1293.49267:5		0.17469	0.169739	0.124555	0.147247	0.213362	0.132887	1.49371e-06	0	0	0	0	0	0	0	0	0	0	0	0	0	0	0
884	2.892	1291.5	Unknown	[M+H]+		0.013	FALSE	null	null	null	null	null	null	4	Normalized unit Height	FALSE	null	null	null	null	null	null	null	100.86	72hr3_1posAFAMM	1291.49963:101 1292.50298:16 1293.50634:7		0.150446	0.13791	0.116693	0.116092	0.146089	0.100063	9.92438e-05	0	0.000353503	0	0.000543436	0.00057007	0	0	0	0	0	0	0	0	0	0
893	14.639	1342.71	Unknown	[M+H]+	ion correlated with 895	0.855	FALSE	null	null	null	null	null	null	4	Normalized unit Height	FALSE	null	null	null	null	null	null	null	671.28	DDA_mix1_1posAFAMM	1342.70923:1153 1343.71258:1175 1344.71594:624		1.8986	1.61362	1.86411	1.82321	1.86485	1.96897	0.922313	1.22735	0.827789	0.775095	0.863959	0.918958	0.921009	1.11803	0.991993	0.191166	0	0	0	0	0	0
896	14.636	1344.7	Unknown	[M+NH4]+	adduct linked to 156_[M+H]2+	0.697	FALSE	null	null	null	null	null	null	4	Normalized unit Height	FALSE	null	null	null	null	null	null	null	297.99	DDA_mix1_1posAFAMM	1344.70239:515 1345.70574:194 1346.7091:39		0.843372	0.698351	0.825031	0.766043	0.77931	0.840956	0.3741	0.482714	0.377841	0.328665	0.352999	0.376336	0.363673	0.489703	0.420946	0.0642178	0	0	0	0	0	0
901	14.699	1347.77	Unknown	[M+H]+		0.026	FALSE	null	null	null	null	null	null	4	Normalized unit Height	FALSE	null	null	null	null	null	null	null	36.61	DDA_mix1_2posAFAMM	1347.76904:58 1348.77239:61 1349.77575:24		0.0838002	0.0442828	0.0301737	0.0337264	0.0408225	0.0335685	0.0469069	0.0938437	0.0553143	0.0550409	0.0440548	0.0356478	0.0444231	0.0374523	0.0640574	0.0151055	0	0	0	0	0	0
903	14.687	1348.68	Unknown	[M+H]+		0.079	FALSE	null	null	null	null	null	null	4	Normalized unit Height	FALSE	null	null	null	null	null	null	null	20.7	96hr3_1posAFAMM	1348.68457:26 1349.68792:15 1350.69128:1		0.0672835	0.0555965	0.0322278	0.0369536	0.0563511	0.0740233	0.0301269	0.0822992	0.050359	0.0336161	0.0381006	0.0371252	0.0323613	0.0657491	0.0520639	0.0240914	0	0	0	0	0	0
904	14.654	1348.69	Unknown	[M+H]+		0.026	FALSE	null	null	null	null	null	null	4	Normalized unit Height	FALSE	null	null	null	null	null	null	null	25.03	96hr1_2posAFAMM	1348.68665:27 1349.69:5 1350.69336:1		0.0672835	0.0555965	0.0546987	0.0646866	0.0563511	0.0740233	0.0379811	0.0822992	0.050359	0.0336161	0.0381006	0.0371252	0.0323613	0.0657491	0.0520639	0.0457968	0	0	0	0	0	0
919	12.929	1405.8	Unknown	[M+H]+		0.026	FALSE	null	null	null	null	null	null	4	Normalized unit Height	FALSE	null	null	null	null	null	null	null	17.84	12hr3_1posAFAMM	1405.80164:19 1406.80499:14 1407.80835:12		0.0183386	0.0132459	0.0226833	0.00354732	0.0202563	0.00391003	0.000592023	0.0007066	0.000790963	0.0011611	0.00069199	0.00135368	0.000749789	0.000728565	0.00106276	0	0	0.666312	0.489462	0	0	0
921	14.599	1406.76	Unknown	[M+H]+		0.211	FALSE	null	null	null	null	null	null	4	Normalized unit Height	FALSE	null	null	null	null	null	null	null	19.47	96hr1_2posAFAMM	1406.76025:24 1407.7636:32 1408.76696:3		0.0294209	0.0197781	0.0285269	0.0192038	0.0242978	0.0239582	0	0	0	0	0	0	0	0	0	0	0	0	0	0	0	0
927	13.087	1431.83	Unknown	[M+H]+	ion correlated with 930	0.132	FALSE	null	null	null	null	null	null	4	Normalized unit Height	FALSE	null	null	null	null	null	null	null	51.86	96hr2_1posAFAMM	1431.82788:71 1432.83123:54 1433.83459:21		0.0226983	0.0189065	0.0182742	0.016278	0.0217186	0.0175626	0	0.000491561	0.000533612	0.000561077	0	0	0	0	0	0	0	2.10021	0.500649	0	0	0
929	13.134	1432.82	Unknown	[M+H]+	ion correlated with 928	0.053	FALSE	null	null	null	null	null	null	4	Normalized unit Height	FALSE	null	null	null	null	null	null	null	35.83	48hr1_1posAFAMM	1432.81982:55 1433.82317:20 1434.82653:1		0.0173859	0.0172807	0.010536	0.0122883	0.0132873	0.0111331	0.000598489	0	0	0.00110363	0.000593421	0	0	0	0.000619606	0	0	0	0	0	0	0
932	14.408	1436.88	Unknown	[M+H]+	ion correlated with 931	0.039	FALSE	null	null	null	null	null	null	4	Normalized unit Height	FALSE	null	null	null	null	null	null	null	59.8	48hr2_1posAFAMM	1436.87793:90 1437.88128:49 1438.88464:5		0.14299	0.0998458	0.0822871	0.104672	0.119177	0.0930748	0	0	0	0.000558947	0	0	0	0.000739594	0	0	0	0	0.71144	0	0	0
934	15.289	1439.92	Unknown	[M+H]+		0.789	FALSE	null	null	null	null	null	null	4	Normalized unit Height	FALSE	null	null	null	null	null	null	null	32.07	PEBlank10posAFAMM	1439.92017:48 1440.92352:40 1441.92688:8		0.0804582	0.0790788	0.0756822	0.0535863	0.0767179	0.0758676	0.0882875	0.137829	0.0932402	0.0853391	0.102212	0.0992882	0.0813497	0.102745	0.0652827	0.0940724	0	0	0	0	0	0
935	15.241	1439.92	Unknown	[M+H]+		0.066	FALSE	null	null	null	null	null	null	4	Normalized unit Height	FALSE	null	null	null	null	null	null	null	32.35	PEBlank_1posAFAMM	1439.92212:42 1440.92547:38 1441.92883:5		0.0804582	0.0790788	0.0756822	0.0649526	0.0767179	0.0758676	0.0882875	0.0650631	0.0936432	0.0641335	0.102212	0.0520711	0.0562827	0.102745	0.0652827	0.0940724	0	0	0	0	0	0
937	12.618	1447.84	Unknown	[M+H]+	ion correlated with 940	0.079	FALSE	null	null	null	null	null	null	4	Normalized unit Height	FALSE	null	null	null	null	null	null	null	48.23	48hr1_1posAFAMM	1447.84326:62 1448.84661:35 1449.84997:21		0.012785	0.0279818	0.0116516	0.00446848	0.0229473	0.0183681	0.000606442	0.000729951	0	0.000563898	0	0.00121508	0	0.000752062	0	0	0	1.00779	0.499739	0	0	0
938	12.572	1447.88	Unknown	[M+H]+	ion correlated with 940	0.053	FALSE	null	null	null	null	null	null	4	Normalized unit Height	FALSE	null	null	null	null	null	null	null	48.34	96hr2_2posAFAMM	1447.87964:51 1448.88299:55 1449.88635:20		0.0116893	0.0276959	0.0116516	0.0108237	0.0229473	0.0126407	0	0.000729951	0	0	0	0	0.000602584	0.000752062	0	0	0	1.00779	0.500949	0	0	0
940	12.6	1448.87	Unknown	[M+H]+	ion correlated with 938; ion correlated with 937	0.066	FALSE	null	null	null	null	null	null	4	Normalized unit Height	FALSE	null	null	null	null	null	null	null	34.71	48hr1_1posAFAMM	1448.86755:50 1449.8709:7 1450.87426:3		0.0102619	0.0206175	0.0107308	0.00542602	0.0208155	0.0203229	0	0	0.000539607	0.00127125	0.000596532	0	0	0	0	0	0	0	0	0	0	0
943	18.194	1449.21	Unknown	[M+H]+		0.026	FALSE	null	null	null	null	null	null	4	Normalized unit Height	FALSE	null	null	null	null	null	null	null	83.95	30min3_2posAFAMM	1449.21277:90 1450.21612:83 1451.21948:42		0.0100259	0.00310583	0.00986312	0.00964625	0.00916061	0.0109639	0	0	0	0	0	0	0	0	0	0	0	0	0	0	0	0
947	14.43	1461.86	Unknown	[M+H]+		0.039	FALSE	null	null	null	null	null	null	4	Normalized unit Height	FALSE	null	null	null	null	null	null	null	43.21	DDA_mix1_1posAFAMM	1461.8606:55 1462.86395:44 1463.86731:25		0.0273345	0.0252087	0.0341756	0.0244348	0.0279799	0.0280697	0	0	0.000538247	0.000561412	0	0	0	0	0	0	0	0	0.340309	0	0	0
949	12.201	1463.84	Unknown	[M+H]+	ion correlated with 951	0.079	FALSE	null	null	null	null	null	null	4	Normalized unit Height	FALSE	null	null	null	null	null	null	null	26.83	48hr1_2posAFAMM	1463.83887:37 1464.84222:43 1465.84558:21		0.00804465	0.00705915	0.00295819	0.0034472	0.00646649	0.00267423	0.000598458	0	0.000676866	0.000848272	0.0005944	0.000692061	0.000589831	0	0	0	0	2.48768	0.497701	0	0	0
6	0.611	316.226	w/o MS2:ACar 10:0; [M]+	[M+H]+		0.132	FALSE	1.68	316.248	C17H34NO4	ACar	LZOSYCMHQXPBFU-UHFFFAOYNA-O	CCCCCCCCCC(=O)OC(CC(O)=O)C[N+](C)(C)C	3	Normalized unit Height	FALSE	null	null	99.9	100	null	null	null	20.76	30min3_2posAFAMM	316.22598:35 317.22933:1 318.23269:0		0.0457483	0.0460944	0.057555	0.0562122	0.059337	0.0897794	0.000402445	0.000422795	0.00108621	0.000704248	7.19263e-05	0.000636153	0.000783702	0.000539177	0.000249139	0.000447139	0	0.868594	0.5	0	0	0
37	7.632	468.425	w/o MS2:ACar 21:1; [M]+	[M+H]+		0.013	FALSE	3.97	468.405	C28H54NO4	ACar	MQJHBFBVWNJAEP-FOCLMDBBNA-O	CCCCCCCCCCC\C=C\CCCCCCCC(=O)OC(CC(O)=O)C[N+](C)(C)C	3	Normalized unit Height	FALSE	null	null	99.9	99.9	null	null	null	46.9	DDA_mix1_1posAFAMM	468.4245:47 469.42785:7 470.43121:0		0.0246701	0.012178	0.0240837	0.0235132	0.0260334	0.0241095	6.38051e-05	0	0	0	0	0	4.31032e-05	0	0	0	0	0.0717501	0	0	0	0
53	12.25	512.501	w/o MS2:ACar 24:0; [M]+	[M+H]+		0.013	FALSE	5.25	512.467	C31H62NO4	ACar	YDUFZFUYBBPVLJ-UHFFFAOYNA-O	CCCCCCCCCCCCCCCCCCCCCCCC(=O)OC(CC(O)=O)C[N+](C)(C)C	3	Normalized unit Height	FALSE	null	null	99.8	99.8	null	null	null	21.26	DDA_mix1_2posAFAMM	512.50085:21 513.5042:1 514.50756:0		0.0132855	0.00885465	0.0134758	0.0149971	0.0148552	0.0177392	0.0231445	0.0139773	0.00743471	0.0153159	0.0242706	0.0444459	0.0249637	0.0326415	0.0246163	0.0380194	0	0.0197861	0.00230956	0	0	0
49	15.154	508.559	w/o MS2:ACar 24:2; [M]+	[M+H]+		0.763	FALSE	4.44	508.436	C31H58NO4	ACar	PLERLJJLYMEXFI-KQHSAVHANA-O	CC\C=C\C\C=C/CCCCCCCCCCCCCCCCC(=O)OC(CC(O)=O)C[N+](C)(C)C	3	Normalized unit Height	FALSE	null	null	98.2	99.4	null	null	null	38.9	PEBlank_7posAFAMM	508.55865:83 509.562:37 510.56536:0		0.0807673	0.0700949	0.063216	0.070414	0.0867145	0.0959342	0.192082	0.176907	0.124151	0.108047	0.196259	0.226531	0.196964	0.222928	0.162335	0.154216	0	0	0	0	0	0
62	17.03	536.537	w/o MS2:ACar 26:2; [M]+	[M+H]+		0.013	FALSE	4.99	536.467	C33H62NO4	ACar	WSZRIIJIGOSLFF-QQHFCDNLNA-O	CCCCCCCCCCC\C=C\C\C=C\CCCCCCCCCC(=O)OC(CC(O)=O)C[N+](C)(C)C	3	Normalized unit Height	FALSE	null	null	99.2	99.3	null	null	null	17.81	DDA_mix1_1posAFAMM	536.5368:18 537.54015:8 538.54351:1		0.00295561	0.0033187	0.0111558	0.00768861	0.00768424	0.007157	0.00920611	0.00488727	0.00376125	0.00267614	0.0103911	0.00872346	0.0116419	0.0100274	0.018948	0.0296998	0	0	0	0	0	0
61	10.474	534.435	w/o MS2:ACar 26:3; [M]+	[M+H]+	ion correlated with 831; ion correlated with 825; ion correlated with 828; ion correlated with 832	0.026	FALSE	4.65	534.452	C33H60NO4	ACar	HJSHMGBKAQRNHQ-YHTMAJSVNA-O	CC\C=C\C\C=C\C\C=C\CCCCCCCCCCCCCCCC(=O)OC(CC(O)=O)C[N+](C)(C)C	3	Normalized unit Height	FALSE	null	null	99.9	99.8	null	null	null	33.72	48hr3_1posAFAMM	534.43549:34 535.43884:6 536.4422:1		0.00117822	0.00025427	5.22389e-05	0.000268577	0.000345181	6.58571e-05	0.000967236	0.00220106	0.00122118	0.000781083	0.00240413	0.0013814	0.00172735	0.000893684	0.000655919	0.00125492	0	0.118628	0.0465939	0	0	0
24	0.504	404.203	w/o MS2:BMP 8:0; BMP 2:0-6:0; [M+NH4]+	[M+H]+	ion correlated with 20	0.421	FALSE	null	404.168	C14H27O10P	BMP	ZRHUBPLHUGJTHF-UHFFFAOYNA-N	CCCCCC(=O)OC(CO)COP(O)(=O)OCC(CO)OC(C)=O	3	Normalized unit Height	FALSE	null	null	99.9	100	null	null	null	125.22	48hr3_1posAFAMM	404.20337:196 405.20672:48 406.21008:2		0.262434	0.124496	0.236989	0.206912	0.300683	0.329492	0.000591493	0.00128681	0.00169468	0.000791915	0.000356356	0.00187006	0.00119009	0.00244411	0.0030092	0.00214344	0	1.16058	0.555876	0	0	0
12	1.284	332.291	w/o MS2:DAG 15:1e; DAG 13:1e/2:0; [M+NH4]+	[M+H]+	ion correlated with 14	0.355	FALSE	1.99	332.28	C18H34O4	EtherDAG	SDSRFURTDFHPAK-WAYWQWQTNA-N	CCC\C=C/CCCCCCCCOCC(CO)OC(C)=O	3	Normalized unit Height	FALSE	null	null	100	100	null	null	null	77.13	PEBlank_7posAFAMM	332.29147:148 333.29482:24 334.29818:5		0.182889	0.171501	0.215563	0.203647	0.185596	0.201039	0.249327	0.33843	0.26101	0.25895	0.351477	0.321943	0.290413	0.391692	0.32067	0.345583	0	0	0.548419	0	0	0
28	1.957	414.317	w/o MS2:DAG 21:2e; DAG 16:2e/5:0; [M+NH4]+	[M+H]+		0.092	FALSE	2.85	414.358	C24H44O4	EtherDAG	SZNFCQHLXNNJOA-NQLNTKRDNA-N	CCCCC(=O)OC(CO)COCCCCCCCC\C=C/C\C=C/CCC	3	Normalized unit Height	FALSE	null	null	99.8	100	null	null	null	20.75	96hr2_1posAFAMM	414.31696:29 415.32031:2 416.32367:0		0.0438968	0.0384298	0.0427933	0.0508743	0.0501537	0.0406218	0.000270766	0.00039967	9.35179e-05	0.00028274	0.000108082	0.000428987	0.000245471	0.000198963	0.000322621	0.000513688	0	2.30758	0.173068	0	0	0
70	7.504	540.423	w/o MS2:DAG 29:2; DAG 8:0-21:2; [M+NH4]+	[M+H]+		0.158	FALSE	4.9	540.462	C32H58O5	DAG	LURQOQVKWHQLNY-HDXUUTQWNA-N	CCCCCCCC(=O)OCC(CO)OC(=O)CCCCCCCCC\C=C/C\C=C/CCCCCC	3	Normalized unit Height	FALSE	null	null	99.8	100	null	null	null	32.14	48hr1_2posAFAMM	540.4231:49 541.42645:13 542.42981:1		0.0783944	0.0481969	0.0669719	0.0822928	0.0836867	0.0811314	8.93252e-05	0	0	7.4177e-05	0	0	0	0	0	0	0	0	0.0571933	0	0	0
91	9.647	568.441	w/o MS2:DAG 31:2; DAG 9:0-22:2; [M+NH4]+	[M+H]+		0.013	FALSE	5.45	568.494	C34H62O5	DAG	POLFDWLWUDHPGR-HDXUUTQWNA-N	CCCCCCCCC(=O)OCC(CO)OC(=O)CCCCCCCCCCC\C=C/C\C=C/CCCCC	3	Normalized unit Height	FALSE	null	null	99.7	99.9	null	null	null	25.61	30min3_2posAFAMM	568.44128:27 569.44463:3 570.44799:2		0.0314489	0.0442592	0.0253711	0.0413238	0.0616369	0.0665074	0	0	0	0	0	0	0.000446615	0.000372509	0	0.000557742	0	0	0.118914	0	0	0
92	7.983	572.427	w/o MS2:DAG 32:7; DAG 16:3-16:4; [M+NH4]+	[M+H]+		0.026	FALSE	3.87	572.431	C35H54O5	DAG	MEICBKQSZGKVKS-ARDMRTSLNA-N	CC\C=C/C\C=C/C\C=C/CCCCCC(=O)OCC(CO)OC(=O)CC\C=C/C\C=C/C\C=C/C\C=C/CC	3	Normalized unit Height	FALSE	null	null	100	99.9	null	null	null	22.58	PEBlank_7posAFAMM	572.42664:26 573.42999:7 574.43335:0		0.018028	0.00774699	0.00915981	0.00856905	0.0119462	0.0150539	0.0474706	0.0395406	0.037208	0.0401265	0.0612439	0.054103	0.0529715	0.0515695	0.0554702	0.0459517	0	0.30475	0.0644116	0	0	0
110	18.702	606.617	w/o MS2:DAG 35:4e; DAG 9:0e/26:4; [M+NH4]+	[M+H]+		0.013	FALSE	5.9	606.546	C38H68O4	EtherDAG	WLWNWEBETNWBKZ-XWVIRPHINA-N	CCCCCCCCCOCC(CO)OC(=O)CCCCCCCCCCCC\C=C/C\C=C/C\C=C/C\C=C/CC	3	Normalized unit Height	FALSE	null	null	99.1	99.2	null	null	null	26.14	PEBlank_1posAFAMM	606.61749:27 607.62084:15 608.6242:3		0.000695438	0.00165935	0	0	0.00096053	0.0019796	0.0359751	0.017165	0.00888624	0.0168919	0.031604	0.0239423	0.0390324	0.0251982	0.0417652	0.0603459	0	0.0587024	0.150656	0	0	0
115	17.806	620.67	w/o MS2:DAG 36:4e; DAG 8:0e/28:4; [M+NH4]+	[M+H]+		0.039	TRUE	6.18	620.561	C39H70O4	EtherDAG	UJKKXSBHCKPSCH-XWVIRPHINA-N	CCCCCCCCOCC(CO)OC(=O)CCCCCCCCCCCCCC\C=C/C\C=C/C\C=C/C\C=C/CC	3	Normalized unit Height	FALSE	null	null	99	99.3	null	null	null	232.06	DDA_mix1_2posAFAMM	620.66284:225 621.66619:188 622.66955:33	312.38904:4 340.40689:2 617.88519:1 620.68323:805 620.86664:2 620.91754:1	0.293053	0.475688	0.563846	0.507042	0.560238	0.625078	0.387524	0.545584	0.427169	0.293866	0.3784	0.447172	0.374741	0.371595	0.773521	1.07799	0	0.408608	0.870217	0	0	0
131	18.293	648.691	w/o MS2:DAG 38:4e; DAG 10:0e/28:4; [M+NH4]+	[M+H]+	similar chromatogram in higher mz_634; similar chromatogram in higher mz_571; similar chromatogram in higher mz_629; similar chromatogram in higher mz_833; similar chromatogram in higher mz_952	0.842	FALSE	6.75	648.593	C41H74O4	EtherDAG	SGFFLEBFECUOTH-OFAZCYPNNA-N	CCCCCCCCCCOCC(CO)OC(=O)CCCCCCCCCCCCCC\C=C/C\C=C/C\C=C/C\C=C/CC	3	Normalized unit Height	FALSE	null	null	98.7	99.3	null	null	null	353.15	PEBlank_1posAFAMM	648.69073:786 649.69408:427 650.69744:108		0.911332	0.759613	0.816656	0.841262	1.01501	0.982759	1.16723	1.03904	0.861869	0.975101	1.21851	1.35607	1.32302	1.40976	1.31471	1.75294	0	1.31432	1.15111	0	0	0
166	18.655	676.708	w/o MS2:DAG 40:4e; DAG 12:0e/28:4; [M+NH4]+	[M+H]+		0.026	FALSE	7.33	676.624	C43H78O4	EtherDAG	UGKMXUPFMBVJKT-WNXRHBFNNA-N	CCCCCCCCCCCCOCC(CO)OC(=O)CCCCCCCCCCCCCC\C=C/C\C=C/C\C=C/C\C=C/CC	3	Normalized unit Height	FALSE	null	null	99	99.4	null	null	null	25.58	PEBlank_1posAFAMM	676.70764:33 677.71099:15 678.71435:2		0.0219449	0.00815759	0.00961522	0.00957532	0.0125936	0.013045	0.0186249	0.0208666	0.0169716	0.0171791	0.0234868	0.0220631	0.019622	0.0272562	0.0213211	0.0731674	0	0.699054	0.418077	0	0	0
410	17.352	732.539	w/o MS2:DAG 44:11; DAG 18:5-26:6; [M+NH4]+	[M+H]+	similar chromatogram in higher mz_888	0.737	FALSE	5.94	732.556	C47H70O5	DAG	IVZFYJUFZQSSAO-RZYOJPDPNA-N	CC\C=C/C\C=C/C\C=C/C\C=C/C\C=C/C\C=C/CCCCCCC(=O)OC(CO)COC(=O)C\C=C/C\C=C/C\C=C/C\C=C/C\C=C/CC	3	Normalized unit Height	FALSE	null	null	99.6	99.4	null	null	null	135.13	30min3_2posAFAMM	732.53851:207 733.54186:88 734.54522:21		0.327918	0.364872	0.427001	0.370352	0.41968	0.482463	0	0	0.000166519	0.000563398	0	0	0	0	0	0	0	2.92188	1.15287	0	0	0
427	18.07	740.603	w/o MS2:DAG 44:7; DAG 8:0-36:7; [M+NH4]+	[M+H]+	similar chromatogram in higher mz_619	0.013	FALSE	7.38	740.619	C47H78O5	DAG	TVSSSGWNFOCTSL-WQEXLHBVNA-N	CCCCCCCC(=O)OCC(CO)OC(=O)CCCCCCCCCCCCC\C=C/C\C=C/C\C=C/C\C=C/C\C=C/C\C=C/C\C=C/CC	3	Normalized unit Height	FALSE	null	null	99.7	99.4	null	null	null	16.62	DDA_mix1_1posAFAMM	740.60303:17 741.60638:9 742.60974:0		0.0279889	0.0311504	0.0263383	0.0246148	0.0161689	0.0168012	0.00223519	0.0022236	0.00173166	0.00324854	0.00247762	0.00153708	0.00227942	0.0024893	0.00372878	0.00252101	0	5.16715	2.00892	0	0	0
450	19.948	748.79	w/o MS2:DAG 45:3e; DAG 17:0e/28:3; [M+NH4]+	[M+H]+		0.013	FALSE	9.16	748.718	C48H90O4	EtherDAG	CQMZTLVVXCFILA-NSONHIDNNA-N	CCCCCCCCCCCCCCCCCOCC(CO)OC(=O)CCCCCCCCCCCC\C=C/C\C=C/C\C=C/CCCCCCC	3	Normalized unit Height	FALSE	null	null	99.2	99.4	null	null	null	16.23	DDA_mix1_2posAFAMM	748.79022:16 749.79357:6 750.79693:1		0.00098014	0.000236526	0.00650521	0.00462807	0.00803993	0.00780647	0.0181289	0.00860731	0.00837257	0.010677	0.0120508	0.0229465	0.0299065	0.0252086	0.0201565	0.0191806	0	1.665	0.82088	0	0	0
448	19.258	746.792	w/o MS2:DAG 45:4e; DAG 17:0e/28:4; [M+NH4]+	[M+H]+		0.092	FALSE	8.8	746.702	C48H88O4	EtherDAG	BLOQUSUHKKSYOJ-PYQGTGCGNA-N	CCCCCCCCCCCCCCCCCOCC(CO)OC(=O)CCCCCCCCCCCCCC\C=C/C\C=C/C\C=C/C\C=C/CC	3	Normalized unit Height	FALSE	null	null	98.9	99.5	null	null	null	26.1	PEBlank_1posAFAMM	746.79156:51 747.79491:24 748.79827:5		0.0109531	0.0132915	0.0114568	0.0144694	0.0185702	0.0214372	0.0603027	0.0399256	0.025938	0.0279407	0.0531518	0.0580774	0.0475904	0.0679586	0.0582703	0.113454	0	5.6093	1.76217	0	0	0
428	16.46	740.637	w/o MS2:DAG 45:7e; DAG 17:0e/28:7; [M+NH4]+	[M+H]+		0.066	FALSE	7.71	740.655	C48H82O4	EtherDAG	DXLWHMDCHHJSAH-COYVHWGWNA-N	CCCCCCCCCCCCCCCCCOCC(CO)OC(=O)CCCCC\C=C/C\C=C/C\C=C/C\C=C/C\C=C/C\C=C/C\C=C/CC	3	Normalized unit Height	FALSE	null	null	99.8	99.6	null	null	null	24.86	unfed1_1posAFAMM	740.63666:33 741.64001:13 742.64337:7		0.0100471	0.00687924	0.00968938	0.00854977	0.0731849	0.080217	0.00132273	0.00299035	0.00245815	0.00202667	0.00255156	0.00282118	0.00325341	0.000350935	0.00055485	0.000836613	0	5.21551	0.840782	0	0	0
495	16.538	766.629	w/o MS2:DAG 46:8; DAG 8:0-38:8; [M+NH4]+	[M+H]+		0.105	FALSE	7.6	766.634	C49H80O5	DAG	VEJMZYASEABXMZ-KRXQTBQANA-N	CCCCCCCC(=O)OCC(CO)OC(=O)CCCCCCCCCCCC\C=C/C\C=C/C\C=C/C\C=C/C\C=C/C\C=C/C\C=C/C\C=C/CC	3	Normalized unit Height	FALSE	null	null	99.8	99.6	null	null	null	24.95	DDA_mix1_1posAFAMM	766.62915:37 767.6325:17 768.63586:3		0.0126456	0.00726535	0.003028	0.0075184	0.0510504	0.0612035	0.000602874	0.000934622	0.000575744	0.000138835	0.000312853	0.0010362	7.42292e-05	0.000513673	0.000604019	0	0	0	0.80172	0	0	0
508	19.548	774.827	w/o MS2:DAG 47:4e; DAG 19:0e/28:4; [M+NH4]+	[M+H]+		0.132	FALSE	9.39	774.733	C50H92O4	EtherDAG	NQGUFAMVLWUINB-YZVDMUQZNA-N	CCCCCCCCCCCCCCCCCCCOCC(CO)OC(=O)CCCCCCCCCCCCCC\C=C/C\C=C/C\C=C/C\C=C/CC	3	Normalized unit Height	FALSE	null	null	98.9	99.5	null	null	null	31.56	PEBlank_1posAFAMM	774.82654:65 775.82989:33 776.83325:7		0.0419967	0.0305722	0.0287748	0.0342229	0.0389548	0.0305568	0.080839	0.0435338	0.0456402	0.0408592	0.0708328	0.0923505	0.0974681	0.118718	0.0872432	0.144254	0	5.51441	2.20678	0	0	0
582	18.821	810.685	w/o MS2:DAG 49:7; DAG 9:0-40:7; [M+NH4]+	[M+H]+		0.079	FALSE	8.85	810.697	C52H88O5	DAG	LIZAVSVZIQIFHG-MQWJUSMANA-N	CCCCCCCCC(=O)OCC(CO)OC(=O)CCCCCCCCCCCCCCCCC\C=C/C\C=C/C\C=C/C\C=C/C\C=C/C\C=C/C\C=C/CC	3	Normalized unit Height	FALSE	null	null	99.7	99.5	null	null	null	22.72	unfed2_1posAFAMM	810.68536:29 811.68871:12 812.69207:2		0.0639996	0.0591834	0.0605422	0.0730384	0.047813	0.0328071	0.0120336	0.0139987	0.0118442	0.010708	0.0103355	0.00935213	0.0100168	0.00261532	0.0114792	0.00198212	0	15.5171	6.3895	0	0	0
565	16.758	800.648	w/o MS2:DAG 50:12e; DAG 22:5e/28:7; [M+NH4]+	[M+H]+		0.684	FALSE	7.24	800.655	C53H82O4	EtherDAG	ZTLLTGDJYYDBPL-PMZSVAPENA-N	CC\C=C/C\C=C/C\C=C/C\C=C/C\C=C/CCCCCCOCC(CO)OC(=O)CCCCC\C=C/C\C=C/C\C=C/C\C=C/C\C=C/C\C=C/C\C=C/CC	3	Normalized unit Height	FALSE	null	null	99.8	99.5	null	null	null	45.58	30min1_1posAFAMM	800.64795:62 801.6513:23 802.65466:0		0.138578	0.107455	0.123662	0.127477	0.149149	0.142598	0.119202	0.128376	0.101136	0.102444	0.121674	0.129123	0.127137	0.149664	0.142559	0.0132309	0	1	0	0	0	0
608	17.401	828.729	w/o MS2:DAG 50:5; DAG 32:0-18:5; [M+NH4]+	[M+H]+		0.737	FALSE	10.01	828.744	C53H94O5	DAG	OIAYQRRKVKPAAV-RNYRRJEDNA-N	CCCCCCCCCCCCCCCCCCCCCCCCCCCCCCCC(=O)OCC(CO)OC(=O)C\C=C/C\C=C/C\C=C/C\C=C/C\C=C/CC	3	Normalized unit Height	FALSE	null	null	99.8	99.7	null	null	null	47.79	PEBlank_2posAFAMM	828.729:64 829.73235:30 830.73571:2		0.14415	0.122686	0.121968	0.137654	0.129333	0.124342	0.138745	0.145813	0.116675	0.125153	0.143628	0.166708	0.165108	0.180018	0.159125	0.0155238	0	10.3956	5.55197	0	0	0
655	17.866	856.687	w/o MS2:DAG 53:12; DAG 9:0-44:12; [M+NH4]+	[M+H]+		0.816	FALSE	8.22	856.681	C56H86O5	DAG	FAXRUGMKYPYWGS-KQCYUDIPNA-N	CCCCCCCCC(=O)OCC(CO)OC(=O)CCCCCC\C=C/C\C=C/C\C=C/C\C=C/C\C=C/C\C=C/C\C=C/C\C=C/C\C=C/C\C=C/C\C=C/C\C=C/CC	3	Normalized unit Height	FALSE	null	null	99.8	99.5	null	null	null	32.66	PEBlank_4posAFAMM	856.68719:65 857.69054:36 858.6939:6		0.0877484	0.0921004	0.0887092	0.0884291	0.0818585	0.0749946	0.122919	0.124515	0.100945	0.109784	0.140138	0.160895	0.156702	0.180311	0.148754	0.0198153	0	2.16165	2.4215	0	0	0
656	17.799	856.708	w/o MS2:DAG 54:12e; DAG 26:5e/28:7; [M+NH4]+	[M+H]+		0.026	FALSE	8.43	856.718	C57H90O4	EtherDAG	BXZPIOUIIVHTLG-MRFHGBGJNA-N	CC\C=C/C\C=C/C\C=C/C\C=C/C\C=C/CCCCCCCCCCOCC(CO)OC(=O)CCCCC\C=C/C\C=C/C\C=C/C\C=C/C\C=C/C\C=C/C\C=C/CC	3	Normalized unit Height	FALSE	null	null	99.8	99.6	null	null	null	21.86	30min3_2posAFAMM	856.70813:24 857.71148:13 858.71484:4		0.0878209	0.0387684	0.0887092	0.0511038	0.0818585	0.052823	0.122919	0.0711929	0.0619092	0.0669856	0.0877468	0.0949411	0.0839909	0.0903789	0.148754	0.0134168	0	1.51392	2.4215	0	0	0
706	20.423	886.924	w/o MS2:DAG 55:4e; DAG 27:0e/28:4; [M+NH4]+	[M+H]+		0.026	FALSE	11.82	886.859	C58H108O4	EtherDAG	QJETVSOUUDGHTR-PEDPXMNENA-N	CCCCCCCCCCCCCCCCCCCCCCCCCCCOCC(CO)OC(=O)CCCCCCCCCCCCCC\C=C/C\C=C/C\C=C/C\C=C/CC	3	Normalized unit Height	FALSE	null	null	99.4	99.6	null	null	null	26.82	PEBlank_1posAFAMM	886.92383:32 887.92718:18 888.93054:4		0.0171629	0.0135592	0.0132271	0.0149366	0.0230035	0.0100055	0.017998	0.0152707	0.0096392	0.0122063	0.0134304	0.0288176	0.0209775	0.0239371	0.0163512	0.0710656	0	2.79365	0	0	0	0
720	17.714	894.71	w/o MS2:DAG 56:14; DAG 18:5-38:9; [M+NH4]+	[M+H]+		0.026	FALSE	8.38	894.697	C59H88O5	DAG	JGGRILSSMSRADC-PKGGNAALNA-N	CC\C=C/C\C=C/C\C=C/C\C=C/C\C=C/C\C=C/C\C=C/C\C=C/C\C=C/CCCCCCCCCC(=O)OC(CO)COC(=O)C\C=C/C\C=C/C\C=C/C\C=C/C\C=C/CC	3	Normalized unit Height	FALSE	null	null	99.8	99.6	null	null	null	20.49	96hr2_1posAFAMM	894.70966:22 895.71301:18 896.71637:8		0.00828729	0.0088795	0.00733094	0.00580288	0.0361622	0.0269022	0.000964391	0.00138005	0.00114298	0.000981167	0.000865122	0.00236431	0.00155971	0.00119962	0.000572792	0	0	2.08193	0.310418	0	0	0
741	19.433	908.792	w/o MS2:DAG 56:7; DAG 12:0-44:7; [M+NH4]+	[M+H]+		0.671	FALSE	10.96	908.807	C59H102O5	DAG	KROJLENHSUENGP-KPJPKQRSNA-N	CCCCCCCCCCCC(=O)OCC(CO)OC(=O)CCCCCCCCCCCCCCCCCCCCC\C=C/C\C=C/C\C=C/C\C=C/C\C=C/C\C=C/C\C=C/CC	3	Normalized unit Height	FALSE	null	null	99.8	99.6	null	null	null	118.11	DDA_mix1_1posAFAMM	908.79242:189 909.79577:45 910.79913:2		0.218425	0.171499	0.130239	0.16083	0.133674	0.0783209	0.000762518	0.000929672	0.00162364	0.000911572	0.00224725	0.000763552	0.00141336	0.00213311	0.00275319	0.000260524	0	3.58899	1.96029	0	0	0
811	19.99	990.885	w/o MS2:DAG 62:8; DAG 18:0-44:8; [M+NH4]+	[M+H]+		0.171	FALSE	12.1	990.885	C65H112O5	DAG	ZYUFWLAUVGGLSA-WMQZZANPNA-N	CCCCCCCCCCCCCCCCCC(=O)OCC(CO)OC(=O)CCCCCCCCCCCCCCCCCC\C=C/C\C=C/C\C=C/C\C=C/C\C=C/C\C=C/C\C=C/C\C=C/CC	3	Normalized unit Height	FALSE	null	null	99.8	99.7	null	null	null	21.97	3hr3_1posAFAMM	990.88519:33 991.88854:25 992.8919:4		0.00347719	0.0036204	0.00980763	0.0028726	0.00677707	0.0114298	0.00128606	0	0.00075469	0.000724934	0	0	0.00320916	0.000747385	0.00125927	0.0012913	0	2.32993	1.92582	0	0	0
859	15.915	1214.95	w/o MS2:DAG 80:22; DAG 36:10-44:12; [M+NH4]+	[M+H]+		0.224	FALSE	12.1	1214.95	C83H120O5	DAG	XTDQWIBIMBFOKS-NKQSCHDPNA-N	CC\C=C/C\C=C/C\C=C/C\C=C/C\C=C/C\C=C/C\C=C/C\C=C/C\C=C/C\C=C/CCCCC(=O)OCC(CO)OC(=O)CCCCCC\C=C/C\C=C/C\C=C/C\C=C/C\C=C/C\C=C/C\C=C/C\C=C/C\C=C/C\C=C/C\C=C/C\C=C/CC	3	Normalized unit Height	FALSE	null	null	100	99.9	null	null	null	20.16	DDA_mix1_2posAFAMM	1214.95007:35 1215.95342:35 1216.95678:8		0.0496749	0.032801	0.0546	0.0461227	0.0707481	0.0530722	0	0.000987131	0.000665872	0	0	0	0.000926203	0	0	0	0	1.90252	0	0	0	0
887	17.32	1299.28	w/o MS2:DAG 83:1; DAG 39:0-44:1; [M+NH4]+	[M+H]+		0.013	FALSE	12.1	1299.32	C86H168O5	DAG	NBLLXTSNSPSYTK-LNVKXUELNA-N	CCCCCCCCCCCCCCCCCCCCCCCCCCCCCCCCCCCCCCC(=O)OCC(CO)OC(=O)CCCCCCCCCCCCCCCCCCCCCCCCCCCCCCC\C=C/CCCCCCCCCC	3	Normalized unit Height	FALSE	null	null	99.7	99.9	null	null	null	17.16	PEBlank_2posAFAMM	1299.27649:17 1300.27984:10 1301.2832:1		0.00596917	0.00841407	0.00913711	0.0129444	0.0143546	0.0186454	0.0568878	0.043362	0.0447768	0.0271808	0.0626928	0.0373554	0.0441916	0.0392792	0.0430731	0.0138041	0	1.6299	0.34481	0	0	0
882	2.674	1291.47	w/o MS2:DAG 83:5; DAG 39:0-44:5; [M+NH4]+	[M+H]+	adduct linked to 139_[M+NH4]2+	0.013	FALSE	12.1	1291.26	C86H160O5	DAG	KGYZFIOOZNZLIE-YVAAATNKNA-N	CCCCCCCCCCCCCCCCCCCCCCCCCCCCCCCCCCCCCCC(=O)OCC(CO)OC(=O)CCCCCCCCCCCCCCCCCCCCCCCCCCC\C=C/C\C=C/C\C=C/C\C=C/C\C=C/CC	3	Normalized unit Height	FALSE	null	null	95.5	99.6	null	null	null	52.11	DDA_mix1_2posAFAMM	1291.47192:57 1292.47527:12 1293.47863:0		0.042441	0.020337	0.040229	0.0425579	0.0636084	0.0549211	0	0	0	0	0.000582678	0	0	0	0.000621247	0	0	0	0.5	0	0	0
890	14.593	1325.7	w/o MS2:DAG 85:2; DAG 41:0-44:2; [M+NH4]+	[M+H]+		0.013	FALSE	12.1	1325.34	C88H170O5	DAG	MUGMQQIHRYULQT-IUFKAHDJNA-N	CCCCCCCCCCCCCCCCCCCCCCCCCCCCCCCCCCCCCCCCC(=O)OCC(CO)OC(=O)CCCCCCCCCCCCCCCCCCCCCCCCCCCCCCC\C=C/C\C=C/CCCCCCC	3	Normalized unit Height	FALSE	null	null	88.5	100	null	null	null	20.35	PEBlank_1posAFAMM	1325.69946:20 1326.70281:18 1327.70617:3		0.00481011	0.0033187	0.00968605	0.00797944	0.0025792	0.0113192	0.000602874	0	0	0.00154934	0.000296888	0	0.000909689	0.00112108	0.000931871	0.0454095	0	0	0	0	0	0
900	14.657	1347.61	w/o MS2:DAG 87:5; DAG 43:0-44:5; [M+NH4]+	[M+H]+	ion correlated with 902	0.355	FALSE	12.1	1347.32	C90H168O5	DAG	YONJGBRMLVYVSU-YVAAATNKNA-N	CCCCCCCCCCCCCCCCCCCCCCCCCCCCCCCCCCCCCCCCCCC(=O)OCC(CO)OC(=O)CCCCCCCCCCCCCCCCCCCCCCCCCCC\C=C/C\C=C/C\C=C/C\C=C/C\C=C/CC	3	Normalized unit Height	FALSE	null	null	92.2	100	null	null	null	26.45	DDA_mix1_1posAFAMM	1347.61292:42 1348.61627:31 1349.61963:22		0.0843218	0.0682512	0.0794008	0.076833	0.0759708	0.0759352	0.0467562	0.0938437	0.0553143	0.0561676	0.0440548	0.0443775	0.0444231	0.0610987	0.0642127	0.0733276	0	0	0	0	0	0
48	1.873	502.345	w/o MS2:LPC 18:4e; [M+H]+	[M+H]+		0.329	FALSE	0.75	502.329	C26H48NO6P	EtherLPC	DRYGTPZUDVGRHS-DOFZRALJNA-N	CC\C=C/C\C=C/C\C=C/C\C=C/CCCCCOCC(O)COP([O-])(=O)OCC[N+](C)(C)C	3	Normalized unit Height	FALSE	null	null	100	100	null	null	null	45.85	DDA_mix1_1posAFAMM	502.34464:103 503.34799:31 504.35135:4		0.164619	0.125989	0.144029	0.133542	0.181874	0.147476	0.0133997	0.0136602	0.0134071	0.0139636	0.028197	0.0187831	0.0394748	0.101709	0.021669	0.0402714	0	0.562221	0.664327	0	0	0
58	10.426	532.385	w/o MS2:LPC 20:3e; [M+H]+	[M+H]+	ion correlated with 838; ion correlated with 827; ion correlated with 56; ion correlated with 836	0.013	FALSE	1.61	532.376	C28H54NO6P	EtherLPC	SOHQAVWHDKNCBT-QNEBEIHSNA-N	CC\C=C/C\C=C/C\C=C/CCCCCCCCCCOCC(O)COP([O-])(=O)OCC[N+](C)(C)C	3	Normalized unit Height	FALSE	null	null	99.8	99.6	null	null	null	215.01	96hr2_1posAFAMM	532.38507:554 533.38842:194 534.39178:43		0.0117582	0.0153072	0.0113175	0.00830591	0.0120336	0.0164149	0.0573801	0.0861152	0.0554839	0.0663705	0.0651355	0.0660153	0.0469808	0.0526043	0.0533448	0.0619403	0	0	0	0	0	0
75	1.552	546.376	w/o MS2:LPC 20:3-SN1; [M+H]+	[M+H]+		0.026	FALSE	1.52	546.355	C28H52NO7P	LPC	XUDGAAFUMTTZCO-QNEBEIHSNA-N	CC\C=C/C\C=C/C\C=C/CCCCCCCCCC(=O)OCC(O)COP([O-])(=O)OCC[N+](C)(C)C	3	Normalized unit Height	FALSE	null	null	100	100	null	null	null	48.09	DDA_mix1_1posAFAMM	546.37567:56 547.37902:9 548.38238:0		0.0431751	0.0267675	0.0308112	0.021704	0.043206	0.0483224	0.000831427	0.000815691	0.000729347	0.000379331	0.000464883	0.000507889	0.000775017	0.00158497	0.000413787	0.000876422	0	1	0.47661	0	0	0
96	2.256	588.397	w/o MS2:LPC 21:0; [M+Na]+	[M+H]+		0.079	FALSE	2.93	588.4	C29H60NO7P	LPC	XZZSYDYWLNENCT-UHFFFAOYNA-N	CCCCCCCCCCCCCCCCCCCCC(=O)OCC(O)COP([O-])(=O)OCC[N+](C)(C)C	3	Normalized unit Height	FALSE	null	null	100	100	null	null	null	21.92	48hr1_1posAFAMM	588.39667:28 589.40002:6 590.40338:4		0.0235672	0.0189991	0.0195906	0.0201202	0.022975	0.0271077	0.000534307	0.000375652	0.00089417	0.00013567	0.000450667	0	0.000608782	0.000755872	0	0.00171031	0	1.03793	0	0	0	0
84	3.438	558.393	w/o MS2:LPC 22:4e; [M+H]+	[M+H]+		0.013	FALSE	1.81	558.392	C30H56NO6P	EtherLPC	TVDYNZHOJRXXMW-DOFZRALJNA-N	CC\C=C/C\C=C/C\C=C/C\C=C/CCCCCCCCCOCC(O)COP([O-])(=O)OCC[N+](C)(C)C	3	Normalized unit Height	FALSE	null	null	100	100	null	null	null	18.3	96hr2_2posAFAMM	558.39307:19 559.39642:1 560.39978:0		0.0229576	0.0225436	0.0118197	0.011812	0.0224342	0.0172323	0.000477683	0.00196452	0.00120402	0.000703397	0.00109252	0.000434849	0.000391239	0	0	0.0006345	0	0.166433	0	0	0	0
349	10.017	704.465	w/o MS2:LPC 30:5; [M+Na]+	[M+H]+		0.066	FALSE	3.6	704.463	C38H68NO7P	LPC	OIAONHNQSDPYAA-WMPRHZDHNA-N	CC\C=C/C\C=C/C\C=C/C\C=C/C\C=C/CCCCCCCCCCCCCC(=O)OCC(O)COP([O-])(=O)OCC[N+](C)(C)C	3	Normalized unit Height	FALSE	null	null	99.9	99.8	null	null	null	31.89	48hr1_2posAFAMM	704.46466:55 705.46801:10 706.47137:2		0.0286559	0.0261363	0.0184151	0.0200519	0.0275008	0.0273055	0.00251536	0.00328449	0.0013433	0.00331655	0.00260916	0.00254263	0.000909689	0.00277232	0.00310623	0.00404363	0	6.46066	3.30284	0	0	0
408	11.836	732.496	w/o MS2:LPC 32:5; [M+Na]+	[M+H]+		0.013	FALSE	4.18	732.494	C40H72NO7P	LPC	FOCXTDUECALVGA-WMPRHZDHNA-N	CC\C=C/C\C=C/C\C=C/C\C=C/C\C=C/CCCCCCCCCCCCCCCC(=O)OCC(O)COP([O-])(=O)OCC[N+](C)(C)C	3	Normalized unit Height	FALSE	null	null	99.9	99.7	null	null	null	351.77	DDA_mix1_1posAFAMM	732.49622:358 733.49957:126 734.50293:28		0.0735601	0.0767122	0.0716203	0.0816148	0.0945416	0.136631	0.00246769	0.00263148	0.00255648	0.000936968	0.00263304	0.00316144	0.00214601	0.000537189	0.00181184	0.000557742	0	3.58058	2.74952	0	0	0
460	12.595	758.498	w/o MS2:LPC 34:6; [M+Na]+	[M+H]+		0.263	FALSE	4.4	758.51	C42H74NO7P	LPC	ULQITTAJVNXGBE-WSDBEMKQNA-N	CC\C=C/C\C=C/C\C=C/C\C=C/C\C=C/C\C=C/CCCCCCCCCCCCCCC(=O)OCC(O)COP([O-])(=O)OCC[N+](C)(C)C	3	Normalized unit Height	FALSE	null	null	99.8	99.7	null	null	null	343.24	96hr2_2posAFAMM	758.49792:718 759.50127:311 760.50463:99		0.689531	0.550396	0.57539	0.551059	0.674072	0.578759	0.00352508	0.00803764	0.00241647	0.00310808	0.00369203	0.0024829	0.00222371	0.00493928	0.0041452	0	0	9.75156	5.81603	0	0	0
454	10.943	756.482	w/o MS2:LPC 34:7; [M+Na]+	[M+H]+		0.105	FALSE	4.05	756.494	C42H72NO7P	LPC	QDCPNBUTVIRLND-QAYSHOGENA-N	CC\C=C/C\C=C/C\C=C/C\C=C/C\C=C/C\C=C/C\C=C/CCCCCCCCCCCC(=O)OCC(O)COP([O-])(=O)OCC[N+](C)(C)C	3	Normalized unit Height	FALSE	null	null	99.9	99.8	null	null	null	55.37	DDA_mix1_1posAFAMM	756.48181:105 757.48516:42 758.48852:9		0.144694	0.149341	0.178298	0.142761	0.130815	0.162834	0.000586574	0.00217458	3.04525e-05	0.000250121	0.000760018	0.000287175	0	0	0.000238767	0.000609723	0	1.13774	0	0	0	0
519	16.459	784.609	w/o MS2:LPC 35:0; [M+Na]+	[M+H]+		0.171	FALSE	6.97	784.619	C43H88NO7P	LPC	IKJRLVDEMYZWBG-UHFFFAOYNA-N	CCCCCCCCCCCCCCCCCCCCCCCCCCCCCCCCCCC(=O)OCC(O)COP([O-])(=O)OCC[N+](C)(C)C	3	Normalized unit Height	FALSE	null	null	99.8	99.6	null	null	null	40.47	3hr2_1posAFAMM	784.60913:68 785.61248:31 786.61584:5		0.00262356	0.00177398	0.00295888	0.003945	0.0130087	0.0114497	0.0023882	0.00138137	0.00167045	0.00136011	0.00156285	0.00217019	0.00280529	0.000645853	0.00132433	0.00125492	0	1.4824	1.77704	0	0	0
680	18.007	870.635	w/o MS2:LPC 42:6; [M+Na]+	[M+H]+		0.053	FALSE	6.77	870.635	C50H90NO7P	LPC	FYILTLZDBMGNPB-WSDBEMKQNA-N	CC\C=C/C\C=C/C\C=C/C\C=C/C\C=C/C\C=C/CCCCCCCCCCCCCCCCCCCCCCC(=O)OCC(O)COP([O-])(=O)OCC[N+](C)(C)C	3	Normalized unit Height	FALSE	null	null	99.7	99.4	null	null	null	23.39	96hr2_1posAFAMM	870.63544:32 871.63879:12 872.64215:1		0.00660174	0.00438558	0.00629218	0.00545095	0.113947	0.0895346	0.00339244	0.00383389	0.00237208	0.00148087	0.0012565	0.001067	0.00367625	0.0027837	0.00251052	0.000348133	0	1.5903	0.545456	0	0	0
40	1.382	478.334	w/o MS2:LPE 19:2e; [M+H]+	[M+H]+		0.026	FALSE	1.54	478.329	C24H48NO6P	EtherLPE	OQZLTUIMUOJFRT-NQLNTKRDNA-N	CCCCCC\C=C/C\C=C/CCCCCCCCOCC(O)COP(O)(=O)OCCN	3	Normalized unit Height	FALSE	null	null	100	100	null	null	null	23.03	3hr1_1posAFAMM	478.33447:25 479.33782:17 480.34118:2		0	0	0	0	0	0	0.000287768	0.000323243	0.000281564	0	0	0	0.000266218	0.000481678	0.000274736	0	0	0.999998	0	0	0	0
44	2.06	502.294	w/o MS2:LPE 20:4; [M+H]+	[M+H]+		0.039	FALSE	1.09	502.293	C25H44NO7P	LPE	JPNPIRVRGLGTRE-LTKCOYKYNA-N	CC\C=C/C\C=C/C\C=C/C\C=C/CCCCCCC(=O)OCC(O)COP(O)(=O)OCCN	3	Normalized unit Height	FALSE	null	null	100	100	null	null	null	45.34	PEBlank_7posAFAMM	502.29431:60 503.29766:23 504.30102:2		0.128999	0.103527	0.132363	0.122133	0.152006	0.0873591	0.12289	0.106799	0.119165	0.0970249	0.143615	0.143933	0.114979	0.157131	0.14868	0.0813048	0	0.999998	0.274456	0	0	0
85	10.794	564.397	w/o MS2:LPE 24:1; [M+H]+	[M+H]+		0.079	FALSE	3.11	564.402	C29H58NO7P	LPE	JLTXVKGBWISUSL-QXMHVHEDNA-N	CCCCCCCCCC\C=C/CCCCCCCCCCCC(=O)OCC(O)COP(O)(=O)OCCN	3	Normalized unit Height	FALSE	null	null	99.9	99.7	null	null	null	154.54	96hr2_2posAFAMM	564.3974:192 565.40075:46 566.40411:7		0.0243502	0.0230968	0.0139366	0.00985903	0.0129672	0.0257009	0.00200818	0.001752	0.00142025	0.00266945	0.00490733	0.00141291	0.00137383	0.00449718	0.00238252	0.000607406	0	0	0	0	0	0
72	2.345	544.406	w/o MS2:LPE 24:4e; [M+H]+	[M+H]+		0.053	FALSE	2.17	544.376	C29H54NO6P	EtherLPE	BWKNWGGCIODJIK-LTKCOYKYNA-N	CC\C=C/C\C=C/C\C=C/C\C=C/CCCCCCCCCCCOCC(O)COP(O)(=O)OCCN	3	Normalized unit Height	FALSE	null	null	99.9	100	null	null	null	19.96	72hr2_1posAFAMM	544.40588:24 545.40923:2 546.41259:3		0.0163509	0.0134844	0.0179712	0.0200788	0.0262511	0.0245289	0.00585695	0.0103166	0.0124941	0.00938795	0.0046497	0.00727006	0.00644709	0.00638846	0.00480359	0.00919115	0	2.449	0.74376	0	0	0
120	1.698	634.399	w/o MS2:LPE 30:8; [M+H]+	[M+H]+	ion correlated with 379; ion correlated with 168; ion correlated with 98	0.053	FALSE	2.35	634.387	C35H56NO7P	LPE	DEIDCRQNRLJEDB-QNEHAWMZNA-N	CC\C=C/C\C=C/C\C=C/C\C=C/C\C=C/C\C=C/C\C=C/C\C=C/CCCCC(=O)OCC(O)COP(O)(=O)OCCN	3	Normalized unit Height	FALSE	null	null	100	100	null	null	null	79.55	48hr2_2posAFAMM	634.39941:108 635.40276:26 636.40612:1		0.1444	0.131759	0.156181	0.138399	0.198172	0.192596	0	0.000975228	0.000740669	0.00146666	0.000594377	0.000103737	0.00120289	0	0.000353234	0.00121988	0	0	0.5	0	0	0
158	14.63	664.416	w/o MS2:LPE 32:7; [M+H]+	[M+H]+		0.079	FALSE	3.24	664.434	C37H62NO7P	LPE	SCALVKKFBJENKX-HSWNRGBQNA-N	CC\C=C/C\C=C/C\C=C/C\C=C/C\C=C/C\C=C/C\C=C/CCCCCCCCCC(=O)OCC(O)COP(O)(=O)OCCN	3	Normalized unit Height	FALSE	null	null	99.6	99.4	null	null	null	88.38	72hr2_2posAFAMM	664.41595:116 665.4193:26 666.42266:3		0.267705	0.181506	0.199848	0.238833	0.251516	0.265858	0.159058	0.313409	0.191958	0.168816	0.153441	0.16078	0.156011	0.154023	0.161507	0.314799	0	4.4936	0.544081	0	0	0
151	0.852	660.401	w/o MS2:LPE 32:9; [M+H]+	[M+H]+		0.289	FALSE	2.54	660.402	C37H58NO7P	LPE	GMZFUWQVBWOPQF-AADSIDNNNA-N	CC\C=C/C\C=C/C\C=C/C\C=C/C\C=C/C\C=C/C\C=C/C\C=C/C\C=C/CCCC(=O)OCC(O)COP(O)(=O)OCCN	3	Normalized unit Height	FALSE	null	null	100	100	null	null	null	21.31	96hr2_1posAFAMM	660.40118:29 661.40453:7 662.40789:0		0.0348782	0.0296103	0.0415623	0.0423867	0.0362444	0.0327733	0.00279443	0.00283178	0.00330663	0.00216702	0.00453473	0.00321099	0.00290402	0.00320586	0.00317473	0.000407378	0	1.91879	0.206848	0	0	0
220	12.733	692.466	w/o MS2:LPE 34:7; [M+H]+	[M+H]+		0.039	FALSE	3.8	692.465	C39H66NO7P	LPE	OONMMHOHDJIBDH-HSWNRGBQNA-N	CC\C=C/C\C=C/C\C=C/C\C=C/C\C=C/C\C=C/C\C=C/CCCCCCCCCCCC(=O)OCC(O)COP(O)(=O)OCCN	3	Normalized unit Height	FALSE	null	null	99.8	99.6	null	null	null	31.75	12hr2_1posAFAMM	692.46582:40 693.46917:3 694.47253:0		0.0263482	0.0222116	0.0139785	0.0123716	0.0206135	0.0190148	0.000457637	0.000257798	0.00022524	0.000547725	0.000159702	0.000547571	0.000396844	8.93475e-05	0.000224246	0.000148854	0	0.610975	0.160615	0	0	0
213	12.355	690.437	w/o MS2:LPE 34:8; [M+H]+	[M+H]+		0.013	FALSE	3.44	690.449	C39H64NO7P	LPE	GFAICIBAAIYGOH-QNEHAWMZNA-N	CC\C=C/C\C=C/C\C=C/C\C=C/C\C=C/C\C=C/C\C=C/C\C=C/CCCCCCCCC(=O)OCC(O)COP(O)(=O)OCCN	3	Normalized unit Height	FALSE	null	null	99.8	99.6	null	null	null	201.77	DDA_mix1_1posAFAMM	690.43695:206 691.4403:70 692.44366:9		0.0405994	0.0386032	0.0460051	0.0396611	0.0612576	0.0639003	0.00129065	0.00182699	0.00153246	0.0017504	0.00121856	0.00247182	0.00129361	0.0023488	0.00130793	0	0	2.06641	0.96602	0	0	0
205	10.882	688.438	w/o MS2:LPE 34:9; [M+H]+	[M+H]+		0.382	FALSE	3.1	688.434	C39H62NO7P	LPE	UDDRNVYSXPPJAZ-AADSIDNNNA-N	CC\C=C/C\C=C/C\C=C/C\C=C/C\C=C/C\C=C/C\C=C/C\C=C/C\C=C/CCCCCC(=O)OCC(O)COP(O)(=O)OCCN	3	Normalized unit Height	FALSE	null	null	99.8	99.7	null	null	null	101.47	48hr1_1posAFAMM	688.43793:201 689.44128:74 690.44464:16		0.0673994	0.0557524	0.0520072	0.045731	0.0601335	0.0700868	0.000297043	0.00128176	0.000708108	0.000201858	0	0.00099409	0	0.000271733	0.000429483	0.000405868	0	0.8274	0.868112	0	0	0
352	11.472	714.45	w/o MS2:LPE 36:10; [M+H]+	[M+H]+		0.026	FALSE	3.3	714.449	C41H64NO7P	LPE	KHVLXWOGEVUYGD-QEXHNFCLNA-N	CC\C=C/C\C=C/C\C=C/C\C=C/C\C=C/C\C=C/C\C=C/C\C=C/C\C=C/C\C=C/CCCCC(=O)OCC(O)COP(O)(=O)OCCN	3	Normalized unit Height	FALSE	null	null	99.8	99.7	null	null	null	23.16	DDA_mix1_1posAFAMM	714.45032:36 715.45367:15 716.45703:2		0.0544988	0.0479675	0.0532879	0.0538826	0.0545146	0.0585927	0.00167646	0.00120703	0.000837731	0.000297591	0.000307114	0.00122418	0.0013091	0.000931182	0.000585929	0	0	0.829815	0.820768	0	0	0
374	14.349	720.485	w/o MS2:LPE 36:7; [M+H]+	[M+H]+		0.118	FALSE	4.36	720.496	C41H70NO7P	LPE	BDSLVQVIBFUUQF-HSWNRGBQNA-N	CC\C=C/C\C=C/C\C=C/C\C=C/C\C=C/C\C=C/C\C=C/CCCCCCCCCCCCCC(=O)OCC(O)COP(O)(=O)OCCN	3	Normalized unit Height	FALSE	null	null	99.7	99.5	null	null	null	50.84	96hr1_2posAFAMM	720.4845:66 721.48785:4 722.49121:1		0.113878	0.076749	0.0905388	0.115117	0.115637	0.092195	0.00104098	0.0012444	0.00114584	0.00190056	0.000703018	0.000836931	0.00189031	0.00193526	0.000560213	0	0	2.64085	0.593287	0	0	0
360	13.064	718.461	w/o MS2:LPE 36:8; [M+H]+	[M+H]+	ion correlated with 930	0.013	FALSE	4.01	718.481	C41H68NO7P	LPE	DWJAOVXTZCRBBD-QNEHAWMZNA-N	CC\C=C/C\C=C/C\C=C/C\C=C/C\C=C/C\C=C/C\C=C/C\C=C/CCCCCCCCCCC(=O)OCC(O)COP(O)(=O)OCCN	3	Normalized unit Height	FALSE	null	null	99.8	99.6	null	null	null	28.91	48hr1_1posAFAMM	718.4613:40 719.46465:6 720.46801:1		0.0320867	0.0194261	0.0225241	0.0340988	0.0223768	0.0237551	0.00450158	0.00544634	0.00474757	0.0063302	0.00649371	0.00386345	0.0023215	0.011106	0.00539028	0.000557742	0	8.13742	5.71431	0	0	0
355	13.035	716.458	w/o MS2:LPE 36:9; [M+H]+	[M+H]+		0.026	FALSE	3.65	716.465	C41H66NO7P	LPE	JYNAILMQNSAGHT-AADSIDNNNA-N	CC\C=C/C\C=C/C\C=C/C\C=C/C\C=C/C\C=C/C\C=C/C\C=C/C\C=C/CCCCCCCC(=O)OCC(O)COP(O)(=O)OCCN	3	Normalized unit Height	FALSE	null	null	99.8	99.6	null	null	null	93.14	30min3_2posAFAMM	716.45807:167 717.46142:58 718.46478:10		0.380771	0.315125	0.335258	0.37514	0.451591	0.399421	0.00194499	0.00423457	0.00302635	0.00461217	0.00267551	0.00512518	0.00248492	0.00211417	0.00158348	0.000505964	0	4.19931	1.36767	0	0	0
437	13.535	742.476	w/o MS2:LPE 38:10; [M+H]+	[M+H]+		0.25	FALSE	3.87	742.481	C43H68NO7P	LPE	LUKOJGFVZFMPAG-QEXHNFCLNA-N	CC\C=C/C\C=C/C\C=C/C\C=C/C\C=C/C\C=C/C\C=C/C\C=C/C\C=C/C\C=C/CCCCCCC(=O)OCC(O)COP(O)(=O)OCCN	3	Normalized unit Height	FALSE	null	null	99.8	99.5	null	null	null	66.88	unfed1_1posAFAMM	742.47638:135 743.47973:68 744.48309:14		0.297781	0.245287	0.250112	0.272426	0.33956	0.329948	0.000987563	0.00238158	0.000895302	0.000758289	0.00143839	0.00154328	0.00198649	0.00287903	0.000654591	0	0	1.77076	0.524806	0	0	0
628	18.241	842.691	w/o MS2:LPE 44:2; [M+H]+	[M+H]+		0.026	FALSE	8.5	842.7	C49H96NO7P	LPE	STPPPAFROGDVEV-MURFETPANA-N	CCCCCCC\C=C/C\C=C/CCCCCCCCCCCCCCCCCCCCCCCCCCCCCCCC(=O)OCC(O)COP(O)(=O)OCCN	3	Normalized unit Height	FALSE	null	null	99.8	99.5	null	null	null	30.66	30min3_2posAFAMM	842.69122:32 843.69457:16 844.69793:218		0.0550554	0.0262646	0.0561684	0.0667612	0.0625945	0.06756	0.0493352	0.0836266	0.0626857	0.0260728	0.0436425	0.0472746	0.0819562	0.0384488	0.0814178	0.022021	0	0.392926	0.603155	0	0	0
113	0.792	616.386	w/o MS2:PC 22:0; [M+Na]+	[M+H]+	ion correlated with 152	0.013	FALSE	2.64	616.395	C30H60NO8P	PC	OHCANVPSWPBOHD-UHFFFAOYNA-N	CCCCCCCCCCCCCC(=O)OC(COC(=O)CCCCCCC)COP([O-])(=O)OCC[N+](C)(C)C	3	Normalized unit Height	FALSE	null	null	100	100	null	null	null	15.08	DDA_mix1_1posAFAMM	616.38599:15 617.38934:4 618.3927:1		0	0	0.00127495	0	0	0	0.000540719	0.00092919	0.000879478	0.00075516	0.00151361	0.00212992	0.000401893	0.000456203	0.00138218	0.000364971	0	0	0.469507	0	0	0
99	1.771	590.404	w/o MS2:PC 23:2e; [M+H]+	[M+H]+		0.368	FALSE	2.21	590.418	C31H60NO7P	EtherPC	WVZSUVZRSKWGEZ-CWXQJLEJNA-N	CCCCCCC(=O)OC(COCCCCCCCC\C=C/C\C=C/CCC)COP([O-])(=O)OCC[N+](C)(C)C	3	Normalized unit Height	FALSE	null	null	100	100	null	null	null	83.31	96hr2_1posAFAMM	590.40405:144 591.4074:36 592.41076:2		0.161341	0.147229	0.175093	0.153613	0.19143	0.188011	0.000736829	0.00043893	0.000704592	0.00112397	0.00035455	0.000376671	0.000415934	0.00174855	0.000884799	0.00123649	0	1.68487	0.320744	0	0	0
122	1.738	634.426	w/o MS2:PC 25:1; PC 8:0-17:1; [M+H]+	[M+H]+		0.368	FALSE	3.01	634.444	C33H64NO8P	PC	AWYXCDRDGRSENI-NXVVXOECNA-N	CCCCCCC\C=C/CCCCCCCC(=O)OC(COC(=O)CCCCCCC)COP([O-])(=O)OCC[N+](C)(C)C	3	Normalized unit Height	FALSE	null	null	100	100	null	null	null	78.58	48hr1_2posAFAMM	634.4256:135 635.42895:41 636.43231:2		0.161805	0.134223	0.156181	0.138399	0.198172	0.192139	0	0.000975228	0.000869723	0.00146666	0.000381752	0.00140066	0.000978976	0.00141724	0.000353234	0.00121988	0	0.5	0.5	0	0	0
379	1.669	722.45	w/o MS2:PC 30:3; [M+Na]+	[M+H]+	ion correlated with 492; ion correlated with 120	0.329	FALSE	3.62	722.473	C38H70NO8P	PC	DFNCWAXRXSQPKY-NXBLTDFXNA-N	CCCC\C=C/C\C=C/CCCCCCCC(=O)OC(COC(=O)CCCCCCC\C=C/CCC)COP([O-])(=O)OCC[N+](C)(C)C	3	Normalized unit Height	FALSE	null	null	99.9	100	null	null	null	62.59	96hr2_1posAFAMM	722.4502:103 723.45355:40 724.45691:7		0.115906	0.0935436	0.0993749	0.0910896	0.143012	0.132311	0.00086818	0.000720664	0.00139628	0.00103673	0.00199533	0.000423027	0.000414228	0.00164141	0.000999298	0.00206363	0	0.460796	0.566478	0	0	0
522	14.331	786.526	w/o MS2:PC 36:2; PC 18:1-18:1; [M+H]+	[M+H]+		0.026	TRUE	5.74	786.601	C44H84NO8P	PC	SNKAWJBJQDLSFF-YEUCEMRANA-N	CCCCCCCC\C=C/CCCCCCCC(=O)OCC(COP([O-])(=O)OCC[N+](C)(C)C)OC(=O)CCCCCCC\C=C/CCCCCCCC	2	Normalized unit Height	FALSE	null	null	100	99.6	null	null	null	268.1	DDA_mix1_2posAFAMM	786.52612:294 787.52947:160 788.53283:24	183.45305:0 183.55826:0 183.58595:0 183.74664:0 183.79099:0 183.98502:0 184.04604:0 184.10707:303 184.22356:0 184.44005:0 184.59555:0 185.10696:12 185.19598:0 185.42973:0 185.49098:0 185.52438:0 185.78622:0 185.85867:0 186.12073:1 186.71243:1 187.25473:1 187.83702:1 192.51663:1 194.06842:1 195.07785:1 196.50233:1 231.24844:1 239.16751:1 259.9537:1 305.31616:1 314.7319:1 330.13312:1 337.09293:1 40…	0.367345	0.442124	0.259327	0.269279	0.284299	0.308512	0.00142661	0.00239601	0.00243182	0.00231437	0.00115276	0.000604287	0.000931235	0.00312293	0.00160221	0	0	3.43645	1.33141	0	0	0
828	10.468	1062.69	w/o MS2:PC 56:15; [M+Na]+	[M+H]+	ion correlated with 56; ion correlated with 836; ion correlated with 825; ion correlated with 59	0.026	FALSE	7.16	1062.69	C64H98NO8P	PC	ZNKIRHGDDCVOHG-ZDTYBVMXNA-N	CC\C=C/C\C=C/C\C=C/C\C=C/C\C=C/C\C=C/C\C=C/C\C=C/C\C=C/C\C=C/CCCCCCC(=O)OC(COC(=O)C\C=C/C\C=C/C\C=C/C\C=C/C\C=C/CC)COP([O-])(=O)OCC[N+](C)(C)C	3	Normalized unit Height	FALSE	null	null	100	99.9	null	null	null	616.29	48hr2_1posAFAMM	1062.69275:641 1063.6961:292 1064.69946:107		0.0011484	0.000512313	0.00104045	0.00208559	0.00198483	0.000889406	0.00452446	0.00434705	0.00349821	0.00330156	0.00751912	0.00634626	0.00244861	0.00522337	0.00309711	0	0	0.621569	0.468034	0	0	0
850	16.064	1187.05	w/o MS2:PC 65:5; PC 21:0-44:5; [M+H]+	[M+H]+		0.013	FALSE	12.1	1187.01	C73H136NO8P	PC	USYUODCNTCSNIL-GEPTWVGWNA-N	CCCCCCCCCCCCCCCCCCCCC(=O)OCC(COP([O-])(=O)OCC[N+](C)(C)C)OC(=O)CCCCCCCCCCCCCCCCCCCCCCCCCCC\C=C/C\C=C/C\C=C/C\C=C/C\C=C/CC	3	Normalized unit Height	FALSE	null	null	99.7	99.9	null	null	null	18.48	PEBlank_4posAFAMM	1187.0542:19 1188.05755:2 1189.06091:0		0.0145118	0.0190013	0.0307108	0.00939864	0.0175083	0.00849788	0.0391691	0.0285392	0.0181644	0.0268268	0.0414349	0.0499554	0.045097	0.0441538	0.0476226	0.0112168	0	0	0.449914	0	0	0
858	26.233	1204.85	w/o MS2:PC 66:14; [M+Na]+	[M+H]+		0.013	FALSE	10.51	1204.86	C74H120NO8P	PC	TXERECSNTYEKEP-UPPOGRMSNA-N	CCCCC\C=C/C\C=C/CCCCCCCCCCCC(=O)OCC(COP([O-])(=O)OCC[N+](C)(C)C)OC(=O)CCCCCC\C=C/C\C=C/C\C=C/C\C=C/C\C=C/C\C=C/C\C=C/C\C=C/C\C=C/C\C=C/C\C=C/C\C=C/CC	3	Normalized unit Height	FALSE	null	null	99.4	98.8	null	null	null	15.44	72hr3_1posAFAMM	1204.84802:16 1205.85137:0 1206.85473:0		0.00136405	0.00052504	0.00126801	0.00161033	0.00160387	0.00279802	0.00104831	0.0028638	0.000767924	0.000975304	0.000777105	0.00204636	0.00201732	0.00204082	0.000958375	0	0	5.90742	0.658046	0	0	0
855	14.44	1196.67	w/o MS2:PC 66:18; [M+Na]+	[M+H]+		0.013	FALSE	9.01	1196.8	C74H112NO8P	PC	YXHWHFYSHBDBDH-DRCVTGGNNA-N	CC\C=C/C\C=C/C\C=C/C\C=C/C\C=C/C\C=C/CCC(=O)OCC(COP([O-])(=O)OCC[N+](C)(C)C)OC(=O)CCCCCC\C=C/C\C=C/C\C=C/C\C=C/C\C=C/C\C=C/C\C=C/C\C=C/C\C=C/C\C=C/C\C=C/C\C=C/CC	3	Normalized unit Height	FALSE	null	null	98.2	99.9	null	null	null	28.33	6hr3_2posAFAMM	1196.67029:28 1197.67364:7 1198.677:1		0.00614303	0.00338574	0.00972146	0.0136714	0.0452338	0.013688	0	0.000661875	0.00146035	0	0	0.000408585	0	0	0.000621247	0	0	1.1579	0	0	0	0
915	17.521	1391.75	w/o MS2:PC 79:1; PC 35:0-44:1; [M+H]+	[M+H]+		0.026	FALSE	12.1	1391.29	C87H172NO8P	PC	GQDRPQZOKKYULT-LCUIJRPUNA-N	CCCCCCCCCCCCCCCCCCCCCCCCCCCCCCCCCCC(=O)OCC(COP([O-])(=O)OCC[N+](C)(C)C)OC(=O)CCCCCCCCCCCCCCCCCCCCCCCCCCCCCCC\C=C/CCCCCCCCCC	3	Normalized unit Height	FALSE	null	null	82.4	99.9	null	null	null	16.17	48hr3_1posAFAMM	1391.75305:17 1392.7564:3 1393.75976:0		0.0170235	0.00856064	0.0174863	0.00831579	0.00516879	0.00622401	0.005156	0.0045545	0.00709645	0.0105862	0.00601401	0.00262946	0.0005889	0.00254067	0.00329922	0	0	6.34505	2.99472	0	0	0
917	17.822	1393.22	w/o MS2:PC 80:7; PC 36:0-44:7; [M+H]+	[M+H]+		0.079	FALSE	12.1	1393.21	C88H162NO8P	PC	MMPJICCEYNMZER-ZSWBLGBVNA-N	CCCCCCCCCCCCCCCCCCCCCCCCCCCCCCCCCCCC(=O)OCC(COP([O-])(=O)OCC[N+](C)(C)C)OC(=O)CCCCCCCCCCCCCCCCCCCCC\C=C/C\C=C/C\C=C/C\C=C/C\C=C/C\C=C/C\C=C/CC	3	Normalized unit Height	FALSE	null	null	99.9	99.8	null	null	null	21.3	96hr2_2posAFAMM	1393.21667:27 1394.22002:31 1395.22338:5		0.0279199	0.0334219	0.0296262	0.019272	0.00704389	0.0025887	0.00271619	0	0.000702586	0	0.00118755	0	0	0	0	0	0	2.68147	2.10556	0	0	0
924	17.313	1414.98	w/o MS2:PC 82:21; [M+Na]+	[M+NH4]+	adduct linked to 918_[M+H]+	0.026	FALSE	12.1	1415.01	C90H138NO8P	PC	XYUMNSOLDQPOOM-TXOOYYFANA-N	CC\C=C/C\C=C/C\C=C/C\C=C/C\C=C/C\C=C/C\C=C/C\C=C/C\C=C/CCCCCCCCCC(=O)OCC(COP([O-])(=O)OCC[N+](C)(C)C)OC(=O)CCCCCC\C=C/C\C=C/C\C=C/C\C=C/C\C=C/C\C=C/C\C=C/C\C=C/C\C=C/C\C=C/C\C=C/C\C=C/CC	3	Normalized unit Height	FALSE	null	null	99.9	99.9	null	null	null	16.69	48hr1_2posAFAMM	1414.97742:17 1415.98077:12 1416.98413:5		0.0064328	0.00890014	0.0145556	0.0150013	0.0130383	0.0172073	0	0	0	0.000563398	0	0	0.000806224	0	0.000621247	0	0	3.45639	0.621583	0	0	0
946	14.488	1461.85	w/o MS2:PC 84:1; PC 40:0-44:1; [M+H]+	[M+H]+	ion correlated with 948	0.316	FALSE	12.1	1461.37	C92H182NO8P	PC	BBWLBYCUTVKKSA-LCUIJRPUNA-N	CCCCCCCCCCCCCCCCCCCCCCCCCCCCCCCCCCCCCCCC(=O)OCC(COP([O-])(=O)OCC[N+](C)(C)C)OC(=O)CCCCCCCCCCCCCCCCCCCCCCCCCCCCCCC\C=C/CCCCCCCCCC	3	Normalized unit Height	FALSE	null	null	81.1	100	null	null	null	28.71	96hr2_2posAFAMM	1461.85498:42 1462.85833:38 1463.86169:7		0.0273345	0.0273541	0.0341756	0.0244348	0.0279799	0.0280697	0	0	0	0	0	0	0	0	0	0	0	0	0.340309	0	0	0
936	15.263	1440.88	w/o MS2:PC 84:22; [M+Na]+	[M+H]+		0.158	FALSE	12.1	1441.02	C92H140NO8P	PC	OYIMQHJOQSJEBI-LRCOJUQWNA-N	CC\C=C/C\C=C/C\C=C/C\C=C/C\C=C/C\C=C/C\C=C/C\C=C/C\C=C/C\C=C/CCCCCCCCC(=O)OCC(COP([O-])(=O)OCC[N+](C)(C)C)OC(=O)CCCCCC\C=C/C\C=C/C\C=C/C\C=C/C\C=C/C\C=C/C\C=C/C\C=C/C\C=C/C\C=C/C\C=C/C\C=C/CC	3	Normalized unit Height	FALSE	null	null	98.1	99.9	null	null	null	23.44	PEBlank_1posAFAMM	1440.88428:32 1441.88763:9 1442.89099:3		0.0638836	0.0519594	0.0650754	0.0550226	0.0568847	0.0650559	0.0631678	0.0644396	0.0852849	0.0892673	0.0794339	0.081541	0.0726908	0.0866758	0.060399	0.0705233	0	0	0	0	0	0
933	14.348	1436.97	w/o MS2:PC 84:24; [M+Na]+	[M+H]+		0.039	FALSE	12.1	1436.99	C92H136NO8P	PC	LKPZBHARHLBKFA-LIMOFPEWNA-N	CC\C=C/C\C=C/C\C=C/C\C=C/C\C=C/C\C=C/C\C=C/C\C=C/C\C=C/C\C=C/C\C=C/C\C=C/CCCCC(=O)OCC(COP([O-])(=O)OCC[N+](C)(C)C)OC(=O)CCCC\C=C/C\C=C/C\C=C/C\C=C/C\C=C/C\C=C/C\C=C/C\C=C/C\C=C/C\C=C/C\C=C/C\C=C/CC	3	Normalized unit Height	FALSE	null	null	99.9	100	null	null	null	43.48	unfed1_1posAFAMM	1436.96558:47 1437.96893:10 1438.97229:1		0.143163	0.101337	0.089742	0.104513	0.119177	0.11546	0	0.000730945	0	0.000558947	0.000588818	0	0	0.000737431	0.000934041	0	0	0	0.629645	0	0	0
952	18.267	1475.22	w/o MS2:PC 85:12; [M+Na]+	[M+H]+		0.013	FALSE	12.1	1475.19	C93H162NO8P	PC	YCOWWJIDRUTDCT-QMVZLFHHNA-N	CCCCCCCCCCCCCCCCCCCCCCCCCCCCCCCCCCCCCCCCC(=O)OCC(COP([O-])(=O)OCC[N+](C)(C)C)OC(=O)CCCCCC\C=C/C\C=C/C\C=C/C\C=C/C\C=C/C\C=C/C\C=C/C\C=C/C\C=C/C\C=C/C\C=C/C\C=C/CC	3	Normalized unit Height	FALSE	null	null	99.8	99.8	null	null	null	21.84	DDA_mix1_1posAFAMM	1475.22314:22 1476.22649:16 1477.22985:11		0.0214427	0.0205659	0.0166805	0.0118096	0.014568	0.0130958	0	0	0	0	0	0	0	0	0	0.00112019	0	2.22368	0.498889	0	0	0
951	12.22	1464.95	w/o MS2:PC 86:24; [M+Na]+	[M+H]+	ion correlated with 949; ion correlated with 950	0.079	FALSE	12.1	1465.02	C94H140NO8P	PC	QPIIJWDTVPCKBH-QCJMCVPFNA-N	CC\C=C/C\C=C/C\C=C/C\C=C/C\C=C/C\C=C/C\C=C/C\C=C/C\C=C/C\C=C/C\C=C/C\C=C/CCCCCCC(=O)OC(COC(=O)CCCC\C=C/C\C=C/C\C=C/C\C=C/C\C=C/C\C=C/C\C=C/C\C=C/C\C=C/C\C=C/C\C=C/C\C=C/CC)COP([O-])(=O)OCC[N+](C)(C)C	3	Normalized unit Height	FALSE	null	null	99.5	100	null	null	null	24.27	48hr3_2posAFAMM	1464.94958:35 1465.95293:23 1466.95629:4		0.00991322	0.00698693	0.00459772	0.00509277	0.00378663	0.000750236	0.000609141	0	0.000676734	0	0	0	0.00111118	0	0	0	0	0.999437	0.500364	0	0	0
73	1.829	546.364	w/o MS2:PE 23:3e; PE 16:3e/7:0; [M+H]+	[M+H]+	ion correlated with 74	0.25	FALSE	1.72	546.355	C28H52NO7P	EtherPE	PUUNTICMBHJIMZ-LNCSVHMCNA-N	CCCCCCC(=O)OC(COCCCCCC\C=C/C\C=C/C\C=C/CC)COP(O)(=O)OCCN	3	Normalized unit Height	FALSE	null	null	100	100	null	null	null	84.65	96hr2_1posAFAMM	546.36438:137 547.36773:41 548.37109:3		0.177404	0.135701	0.163271	0.159482	0.196855	0.179961	0.00126408	0.00149855	0.00283087	7.17386e-05	0.000989141	0.00159366	0.00111266	0.00137723	0.000743812	0.00112784	0	1.49465	1.43933	0	0	0
97	1.524	590.386	w/o MS2:PE 25:2; PE 8:0-17:2; [M+H]+	[M+H]+		0.013	FALSE	2.51	590.382	C30H56NO8P	PE	SMKAUYCVFPYOBP-UTJQPWESNA-N	CCCCCCCC(=O)OCC(COP(O)(=O)OCCN)OC(=O)CCCCCCC\C=C/C\C=C/CCCC	3	Normalized unit Height	FALSE	null	null	100	100	null	null	null	40.2	DDA_mix1_1posAFAMM	590.38623:58 591.38958:24 592.39294:0		0.0711085	0.0716034	0.0584173	0.0618495	0.0995927	0.0832276	0.000511372	0.000916978	0.00129181	0.000746218	0.000818583	0.000511603	0	0.000910732	0.00198001	0.000540659	0	0	0.407644	0	0	0
119	14.235	630.422	w/o MS2:PE 26:0; [M+Na]+	[M+H]+		0.092	FALSE	3.59	630.411	C31H62NO8P	PE	UXEZQBUDEBPDGU-UHFFFAOYNA-N	CCCCCCCCCCCCCCCCCC(=O)OC(COC(=O)CCCCCCC)COP(O)(=O)OCCN	3	Normalized unit Height	FALSE	null	null	99.7	99.4	null	null	null	22	72hr1_1posAFAMM	630.42224:46 631.42559:22 632.42895:1		0.0470355	0.0376523	0.0344528	0.0440997	0.0494317	0.0481132	0.000840024	0.0012779	0.00136443	0.000639529	0.000612423	0.00226431	0.00150597	0.00149944	0.00158683	0.000557742	0	0.25209	0.328128	0	0	0
129	8.209	642.391	w/o MS2:PE 27:1; [M+Na]+	[M+H]+		0.053	FALSE	3.4	642.411	C32H62NO8P	PE	VQGXFEKTHHNCIU-PFONDFGANA-N	CCCCCCCCC\C=C/CCCCCCCC(=O)OC(COC(=O)CCCCCCC)COP(O)(=O)OCCN	3	Normalized unit Height	FALSE	null	null	99.9	99.9	null	null	null	20.22	48hr1_2posAFAMM	642.39099:29 643.39434:13 644.3977:2		0.0265874	0.0183576	0.0265052	0.0154235	0.0275592	0.0176824	0.000512355	0	0.000275944	0	0.000926522	0.000427592	0.000724736	0.000160196	0	0.0014578	0	0.22224	0.0666516	0	0	0
165	10.234	670.423	w/o MS2:PE 29:1; [M+Na]+	[M+H]+		0.013	FALSE	3.95	670.442	C34H66NO8P	PE	HESZBFYCARSNTM-PFONDFGANA-N	CCCCCCCCC\C=C/CCCCCCCCCC(=O)OC(COC(=O)CCCCCCC)COP(O)(=O)OCCN	3	Normalized unit Height	FALSE	null	null	99.9	99.8	null	null	null	23.28	96hr1_1posAFAMM	670.42328:24 671.42663:5 672.42999:1		0.0122185	0.0131239	0.0105183	0.0134757	0.0212238	0.0107609	0.000527284	0	0.000322833	0	0	0.000691355	0	0.000870844	0	0	0	0.455013	0	0	0	0
175	14.65	682.438	w/o MS2:PE 30:2; [M+Na]+	[M+H]+		0.053	FALSE	3.89	682.442	C35H66NO8P	PE	ZDXJTPLDZPGLPK-XVTLYKPTNA-N	CCCCCCCC(=O)OCC(COP(O)(=O)OCCN)OC(=O)CCCCCCCCCCC\C=C/C\C=C/CCCCC	3	Normalized unit Height	FALSE	null	null	99.7	99.4	null	null	null	59.78	96hr1_2posAFAMM	682.43756:119 683.44091:19 684.44427:1		0.259089	0.188294	0.205355	0.234666	0.243067	0.203205	0.137087	0.171236	0.128614	0.128283	0.1256	0.146275	0.13177	0.180535	0.151325	0.262061	0	15.7682	1.69206	0	0	0
170	14.726	680.427	w/o MS2:PE 30:3; [M+Na]+	[M+H]+	ion correlated with 894	0.013	FALSE	3.54	680.426	C35H64NO8P	PE	VUVRSAANCXYWIO-NWFXIAEYNA-N	CCCCCCCC(=O)OCC(COP(O)(=O)OCCN)OC(=O)CCCCCCCC\C=C/C\C=C/C\C=C/CCCCC	3	Normalized unit Height	FALSE	null	null	99.7	99.4	null	null	null	775.6	DDA_mix1_2posAFAMM	680.42676:776 681.43011:416 682.43347:81		0.893212	0.671466	0.830804	0.651742	0.820559	0.702689	0.745386	1.06734	0.575755	0.634903	0.630325	0.832486	0.648338	0.791148	0.485366	0.398212	0	7.75	3	0	0	0
217	14.126	690.505	w/o MS2:PE 32:1; PE 8:0-24:1; [M+H]+	[M+H]+		0.026	FALSE	4.8	690.507	C37H72NO8P	PE	NCECDDUAGKJXMQ-NXVVXOECNA-N	CCCCCCCCCC\C=C/CCCCCCCCCCCC(=O)OC(COC(=O)CCCCCCC)COP(O)(=O)OCCN	3	Normalized unit Height	FALSE	null	null	99.8	99.6	null	null	null	18.27	72hr3_1posAFAMM	690.50525:19 691.5086:1 692.51196:9		0.0280965	0.0314777	0.0229088	0.0195773	0.0246683	0.0241377	0.00140783	0.00110428	0.00136205	0.000726251	0.000928786	0.00141794	0.00139859	0.00153581	0.001856	0	0	1.47793	1.37193	0	0	0
207	10.784	688.481	w/o MS2:PE 32:2; PE 8:0-24:2; [M+H]+	[M+H]+		0.526	FALSE	4.45	688.491	C37H70NO8P	PE	FFTPIDHMJCRESR-QGLGPCELNA-N	CCCCCCC\C=C/C\C=C/CCCCCCCCCCCC(=O)OC(COC(=O)CCCCCCC)COP(O)(=O)OCCN	3	Normalized unit Height	FALSE	null	null	99.9	99.8	null	null	null	109.56	48hr1_1posAFAMM	688.48077:191 689.48412:73 690.48748:14		0.0779171	0.0802323	0.0709398	0.0850607	0.0884399	0.092398	0.000311365	0.000350352	4.46786e-05	0.0008745	0.00151296	0.000682672	0.000292966	0.000277068	0.000866321	0.00198838	0	1.35881	0.178893	0	0	0
426	14.376	740.483	w/o MS2:PE 34:1; [M+Na]+	[M+H]+		0.092	FALSE	5.37	740.52	C39H76NO8P	PE	DPNIXCPYANUFLK-NXVVXOECNA-N	CCCCCCCCCC\C=C/CCCCCCCCCCCCCC(=O)OC(COC(=O)CCCCCCC)COP(O)(=O)OCCN	3	Normalized unit Height	FALSE	null	null	99.7	99.6	null	null	null	17.02	30min3_1posAFAMM	740.48309:21 741.48644:5 742.4898:1		0.0447784	0.0273541	0.0232678	0.0363862	0.0308081	0.0265638	0.0186824	0.0149186	0.0177284	0.0212215	0.0235234	0.0184454	0.0178881	0.0196905	0.02171	0.00822669	0	4.7537	1.65138	0	0	0
435	15.247	742.442	w/o MS2:PE 35:7; [M+Na]+	[M+H]+		0.026	FALSE	3.54	742.442	C40H66NO8P	PE	IMZOSDMRUIUWJY-MQWJUSMANA-N	CCCCCCCCC(=O)OCC(COP(O)(=O)OCCN)OC(=O)CCC\C=C/C\C=C/C\C=C/C\C=C/C\C=C/C\C=C/C\C=C/CC	3	Normalized unit Height	FALSE	null	null	99.7	99.3	null	null	null	16.11	30min3_2posAFAMM	742.4425:17 743.44585:1 744.44921:3		0.0381331	0.0412993	0.0334673	0.034152	0.040111	0.0417069	0.0307633	0.0453129	0.0317318	0.0330057	0.0278744	0.0381612	0.0394198	0.0481648	0.0392938	0.0977133	0	0	0	0	0	0
458	12.331	758.482	w/o MS2:PE 36:6; [M+Na]+	[M+H]+		0.355	FALSE	4.18	758.473	C41H70NO8P	PE	QHPDHPREECXGAC-CWBKFRHXNA-N	CCCCCCCC(=O)OCC(COP(O)(=O)OCCN)OC(=O)CCCCCCCC\C=C/C\C=C/C\C=C/C\C=C/C\C=C/C\C=C/CC	3	Normalized unit Height	FALSE	null	null	99.8	99.7	null	null	null	236.81	DDA_mix1_1posAFAMM	758.48199:476 759.48534:175 760.4887:46		0.314579	0.267481	0.300281	0.338015	0.349412	0.358047	0.00624183	0.00745853	0.00533316	0.00526338	0.00586692	0.00727891	0.00588263	0.0057718	0.011533	0.00209153	0	8.60085	5.27103	0	0	0
453	10.774	756.471	w/o MS2:PE 36:7; [M+Na]+	[M+H]+		0.092	FALSE	3.83	756.457	C41H68NO8P	PE	GADVJIVWVOHYAV-WQEXLHBVNA-N	CCCCCCCC(=O)OCC(COP(O)(=O)OCCN)OC(=O)CCCCC\C=C/C\C=C/C\C=C/C\C=C/C\C=C/C\C=C/C\C=C/CC	3	Normalized unit Height	FALSE	null	null	99.9	99.8	null	null	null	53.59	DDA_mix1_1posAFAMM	756.47052:94 757.47387:41 758.47723:14		0.176185	0.153615	0.162035	0.153755	0.210338	0.211461	0.000292907	0.000152224	7.13302e-05	0	0.000386691	0.000153911	0	0.000809079	0.00051295	0.000294109	0	0.875835	0.5	0	0	0
518	13.087	784.552	w/o MS2:PE 37:0; [M+Na]+	[M+H]+		0.079	FALSE	6.73	784.583	C42H84NO8P	PE	XVOMZLWEVWYFSD-UHFFFAOYNA-N	CCCCCCCCCCCCCCCCCCCCCCCCCCCCC(=O)OC(COC(=O)CCCCCCC)COP(O)(=O)OCCN	3	Normalized unit Height	FALSE	null	null	99.8	99.8	null	null	null	84.8	unfed1_2posAFAMM	784.55206:167 785.55541:91 786.55877:11		0.411486	0.330445	0.341986	0.358028	0.427293	0.425968	0.0049139	0.00635772	0.00190369	0.00592699	0.00328713	0.00396772	0.00193318	0.00358498	0.00286627	0	0	4.02618	4.57779	0	0	0
604	18.45	826.614	w/o MS2:PE 40:0; [M+Na]+	[M+H]+	adduct linked to 638_[M+NH4]+	0.026	FALSE	7.62	826.63	C45H90NO8P	PE	IZJOANRZHZRHMS-UHFFFAOYNA-N	CCCCCCCCCCCCCCCCCCCCCCCCCCCCCCCC(=O)OC(COC(=O)CCCCCCC)COP(O)(=O)OCCN	3	Normalized unit Height	FALSE	null	null	99.7	99.4	null	null	null	23.26	DDA_mix1_2posAFAMM	826.6142:29 827.61755:15 828.62091:1		0.0442314	0.0347235	0.0393994	0.0442415	0.0450737	0.0387628	0.000794299	0.0028136	0.00157852	0.000908105	0.00113454	0.000272615	0.00196942	0.0032285	0.00075803	0.00145751	0	3.17242	1.49931	0	0	0
578	1.625	810.475	w/o MS2:PE 40:8; [M+Na]+	[M+H]+		0.053	FALSE	4.62	810.504	C45H74NO8P	PE	PTVSLUPFQBUMRY-KRXQTBQANA-N	CCCCCCCC(=O)OCC(COP(O)(=O)OCCN)OC(=O)CCCCCC\C=C/C\C=C/C\C=C/C\C=C/C\C=C/C\C=C/C\C=C/C\C=C/CC	3	Normalized unit Height	FALSE	null	null	99.9	100	null	null	null	47.77	96hr2_1posAFAMM	810.47473:59 811.47808:22 812.48144:5		0.0418228	0.0394221	0.0377349	0.0272365	0.0503922	0.0509619	0	0	0.000646093	0.00109772	0.000877956	0.000572617	0.000485522	0.000679242	0.00150891	0.00046168	0	0	0	0	0	0
580	1.502	810.51	w/o MS2:PE 42:11; PE 16:4-26:7; [M+H]+	[M+H]+	ion correlated with 491	0.197	FALSE	4	810.507	C47H72NO8P	PE	ZZANHGJPQJHPLH-IJVVHJFVNA-N	CC\C=C/C\C=C/C\C=C/C\C=C/CCC(=O)OCC(COP(O)(=O)OCCN)OC(=O)CCC\C=C/C\C=C/C\C=C/C\C=C/C\C=C/C\C=C/C\C=C/CC	3	Normalized unit Height	FALSE	null	null	100	100	null	null	null	44.29	96hr2_1posAFAMM	810.50964:65 811.51299:12 812.51635:3		0.0468454	0.0405451	0.049652	0.0461566	0.0614383	0.0658342	0.000476629	0	0.000869123	0.00116325	0	0.000547553	0.000896206	0.000593746	0	0	0	0	0.426122	0	0	0
632	16.634	844.568	w/o MS2:PE 42:5; [M+Na]+	[M+H]+	similar chromatogram in higher mz_772	0.053	FALSE	6.28	844.583	C47H84NO8P	PE	NISKDDQVTWQFCD-GJCLIZKUNA-N	CCCCCCCC(=O)OCC(COP(O)(=O)OCCN)OC(=O)CCCCCCCCCCCCCCCCC\C=C/C\C=C/C\C=C/C\C=C/C\C=C/CC	3	Normalized unit Height	FALSE	null	null	99.7	99.5	null	null	null	20.18	72hr1_2posAFAMM	844.56775:25 845.5711:10 846.57446:0		0	0	0	0	0	0	0	0	0	0	0	0	0	0	0	0	0	0	0	0	0	0
705	10.187	886.332	w/o MS2:PE 46:12; [M+Na]+	[M+H]+		0.026	FALSE	4.8	886.536	C51H78NO8P	PE	BPLBXMLFILKING-KGEAHQRKNA-N	CC\C=C/C\C=C/C\C=C/C\C=C/CCC(=O)OCC(COP(O)(=O)OCCN)OC(=O)CCCC\C=C/C\C=C/C\C=C/C\C=C/C\C=C/C\C=C/C\C=C/C\C=C/CC	3	Normalized unit Height	FALSE	null	null	95.9	99.9	null	null	null	22.57	DDA_mix1_1posAFAMM	886.33203:29 887.33538:11 888.33874:4		0	0.000678354	0.000541995	0.000460529	0.000480434	0.000609107	0	0	0.000837424	0	0	0	0	0.000592444	0	0	0	0	0	0	0	0
682	18.313	870.715	w/o MS2:PE 46:2e; PE 18:0e/28:2; [M+H]+	[M+H]+		0.697	FALSE	8.64	870.731	C51H100NO7P	EtherPE	JJANPTWILJPAKX-RDTMPOLENA-N	CCCCCCCCCCCCCCCCCCOCC(COP(O)(=O)OCCN)OC(=O)CCCCCCCCCCCCCCC\C=C/C\C=C/CCCCCCC	3	Normalized unit Height	FALSE	null	null	99.7	99.5	null	null	null	38.85	72hr3_2posAFAMM	870.7149:89 871.71825:33 872.72161:9		0.0973033	0.0813773	0.0714855	0.0712652	0.0646045	0.0655974	0	0	0	0	0	0	0	0.000747385	0	0.000362758	0	2.91582	1.33668	0	0	0
762	16.873	956.631	w/o MS2:PE 51:12; [M+Na]+	[M+H]+	adduct linked to 784_[M+NH4]+	0.092	FALSE	6.41	956.614	C56H88NO8P	PE	GWQRIGBDUYVZTO-KQCYUDIPNA-N	CCCCCCCCC(=O)OCC(COP(O)(=O)OCCN)OC(=O)CCCC\C=C/C\C=C/C\C=C/C\C=C/C\C=C/C\C=C/C\C=C/C\C=C/C\C=C/C\C=C/C\C=C/C\C=C/CC	3	Normalized unit Height	FALSE	null	null	99.7	99.5	null	null	null	17.73	48hr3_1posAFAMM	956.63147:20 957.63482:13 958.63818:0		0	0	0	0.000638355	0	0	0	0.00126707	0	0.000563398	0.000593776	0	0.000606459	0	0.000621247	0	0	0	0	0	0	0
785	16.859	974.675	w/o MS2:PE 52:10; [M+Na]+	[M+H]+	ion correlated with 784	0.013	FALSE	7.44	974.661	C57H94NO8P	PE	YHEHJDCZTYQETC-SDPWFAGQNA-N	CCCCCCCC(=O)OCC(COP(O)(=O)OCCN)OC(=O)CCCCCCCCCCCC\C=C/C\C=C/C\C=C/C\C=C/C\C=C/C\C=C/C\C=C/C\C=C/C\C=C/C\C=C/CC	3	Normalized unit Height	FALSE	null	null	99.8	99.6	null	null	null	27.06	48hr2_1posAFAMM	974.67505:27 975.6784:5 976.68176:1		0	0.00135765	0	0	0.00128071	0.00152277	0	0	0	0	0	0	0	0.000747385	0	0	0	0	0.849056	0	0	0
830	10.413	1064.71	w/o MS2:PE 59:14; [M+Na]+	[M+H]+	ion correlated with 840; ion correlated with 841; ion correlated with 838; ion correlated with 827; ion correlated with 60; ion correlated with 58; ion correlated with 836	0.026	FALSE	7.96	1064.71	C64H100NO8P	PE	RKCJUVLIWNHMKD-RHJJSWRMNA-N	CCCC\C=C/C\C=C/CCCCCCCC(=O)OCC(COP(O)(=O)OCCN)OC(=O)CCCC\C=C/C\C=C/C\C=C/C\C=C/C\C=C/C\C=C/C\C=C/C\C=C/C\C=C/C\C=C/C\C=C/C\C=C/CC	3	Normalized unit Height	FALSE	null	null	100	100	null	null	null	33.82	48hr2_1posAFAMM	1064.7063:109 1065.70965:25 1066.71301:1		0.00188012	0.000513065	0.00170022	0.000128881	0	0	0.00126077	0	0.000424659	0.00269304	0.00012244	0.00290788	0.00214778	0.00160021	0.000676942	0	0	0	0	0	0	0
845	10.238	1084.7	w/o MS2:PE 60:11; [M+Na]+	[M+H]+	ion correlated with 843	0.039	FALSE	9.51	1084.77	C65H108NO8P	PE	RBZJRQAGFPACNB-RODXTPHENA-N	CCCCCCCCCCCCCCCC(=O)OCC(COP(O)(=O)OCCN)OC(=O)CCCCCCCCC\C=C/C\C=C/C\C=C/C\C=C/C\C=C/C\C=C/C\C=C/C\C=C/C\C=C/C\C=C/C\C=C/CC	3	Normalized unit Height	FALSE	null	null	99.5	100	null	null	null	58.02	96hr2_2posAFAMM	1084.69946:62 1085.70281:25 1086.70617:7		0.00119353	0	0	0.00549719	0.00274522	0.00182732	0.00335871	0.000724041	0.0013705	0.00171316	0.000445332	0.00657818	0.00236453	0.00354192	0.00342116	0.00376476	0	0	0.461997	0	0	0
839	10.284	1080.72	w/o MS2:PE 60:13; [M+Na]+	[M+H]+	ion correlated with 843; ion correlated with 826; ion correlated with 829; ion correlated with 837	0.039	FALSE	8.64	1080.74	C65H104NO8P	PE	GZDBKMVQSMBQFA-MCZDPLSKNA-N	CCCCCC\C=C/CCCCCCCC(=O)OCC(COP(O)(=O)OCCN)OC(=O)CCCCCC\C=C/C\C=C/C\C=C/C\C=C/C\C=C/C\C=C/C\C=C/C\C=C/C\C=C/C\C=C/C\C=C/C\C=C/CC	3	Normalized unit Height	FALSE	null	null	99.9	100	null	null	null	155.19	96hr2_2posAFAMM	1080.71753:172 1081.72088:48 1082.72424:7		0	0	0.000396244	0.00107029	0.000924182	0.000304553	0.000779527	0.00158494	0.00142045	0.00166877	0.00374035	0.000600553	0.00053661	0.00307475	0	0	0	0	0	0	0	0
837	10.279	1078.72	w/o MS2:PE 60:14; [M+Na]+	[M+H]+	ion correlated with 826; ion correlated with 829; ion correlated with 57	0.079	FALSE	8.27	1078.72	C65H102NO8P	PE	FCOXIJLOSYREAF-HSZSKFPBNA-N	CCC\C=C/C\C=C/CCCCCCCC(=O)OCC(COP(O)(=O)OCCN)OC(=O)CCCCCC\C=C/C\C=C/C\C=C/C\C=C/C\C=C/C\C=C/C\C=C/C\C=C/C\C=C/C\C=C/C\C=C/C\C=C/CC	3	Normalized unit Height	FALSE	null	null	100	100	null	null	null	473.9	96hr2_2posAFAMM	1078.71594:518 1079.71929:341 1080.72265:180		0.00118616	0	0.00013158	0.00276319	0.0017089	0	0.00922905	0.00374436	0.00235057	0.00349213	0.000296888	0.00119502	0.0072916	0.00551713	0.00217436	0.000557742	0	0	0	0	0	0
846	10.795	1110.69	w/o MS2:PE 62:12; [M+Na]+	[M+H]+		0.013	FALSE	9.75	1110.79	C67H110NO8P	PE	DGGVQJDWYWBMEW-YPAZIAKWNA-N	CCCCCCCCCCCCCCCCCC(=O)OCC(COP(O)(=O)OCCN)OC(=O)CCCCCC\C=C/C\C=C/C\C=C/C\C=C/C\C=C/C\C=C/C\C=C/C\C=C/C\C=C/C\C=C/C\C=C/C\C=C/CC	3	Normalized unit Height	FALSE	null	null	99	100	null	null	null	16.73	48hr2_2posAFAMM	1110.68542:17 1111.68877:17 1112.69213:6		0.00057758	0	0.000362466	0	0.000515378	0.00097239	0	0	0	0	0	0	0	6.35712e-06	0	0.000557742	0	1.29759	0.00497174	0	0	0
840	10.403	1080.78	w/o MS2:PE 62:16; PE 18:5-44:11; [M+H]+	[M+H]+	ion correlated with 838; ion correlated with 830; ion correlated with 827; ion correlated with 60; ion correlated with 58	0.013	FALSE	8.26	1080.74	C67H102NO8P	PE	XHMRRZIALMETBL-GZQANEMUNA-N	CC\C=C/C\C=C/C\C=C/C\C=C/C\C=C/C\C=C/C\C=C/C\C=C/C\C=C/C\C=C/C\C=C/CCCCCCCCCC(=O)OC(COC(=O)C\C=C/C\C=C/C\C=C/C\C=C/C\C=C/CC)COP(O)(=O)OCCN	3	Normalized unit Height	FALSE	null	null	99.8	100	null	null	null	112.53	48hr3_1posAFAMM	1080.78149:241 1081.78484:74 1082.7882:11		0.00101928	0.00051908	0.00216831	0.00131497	0.00184375	0.00075898	0.00317786	0	0.0020528	0.00311825	0.00262427	0.00178519	0.00557812	0.00769915	0.00104733	0	0	0.899558	0.469316	0	0	0
847	16.086	1148.91	w/o MS2:PE 64:7; [M+Na]+	[M+H]+		0.421	FALSE	12.1	1148.9	C69H124NO8P	PE	XQQXIBZHGRIEQZ-KDPRYDDJNA-N	CCCCCCCCCCCCCCCCCCCC(=O)OCC(COP(O)(=O)OCCN)OC(=O)CCCCCCCCCCCCCCCCCCCCC\C=C/C\C=C/C\C=C/C\C=C/C\C=C/C\C=C/C\C=C/CC	3	Normalized unit Height	FALSE	null	null	99.9	99.9	null	null	null	39.51	48hr2_2posAFAMM	1148.90845:68 1149.9118:52 1150.91516:11		0.0758043	0.0736396	0.0557837	0.0542886	0.0751897	0.0526439	0	0	0	0.000916961	0.000334008	0	0	0	0.00047219	0	0	0	0	0	0	0
848	15.099	1170.89	w/o MS2:PE 66:10; [M+Na]+	[M+H]+		0.855	FALSE	11.74	1170.88	C71H122NO8P	PE	LZFBWSRFRRTGML-NBLPGCPYNA-N	CCCCCCCCCCCCCCCCCCCCCC(=O)OCC(COP(O)(=O)OCCN)OC(=O)CCCCCCCCCCCC\C=C/C\C=C/C\C=C/C\C=C/C\C=C/C\C=C/C\C=C/C\C=C/C\C=C/C\C=C/CC	3	Normalized unit Height	FALSE	null	null	100	99.9	null	null	null	42.39	DDA_mix1_1posAFAMM	1170.89319:119 1171.89654:108 1172.8999:40		0.084399	0.0766149	0.0923096	0.0848302	0.0829791	0.106712	0.112855	0.080469	0.0635831	0.0724905	0.125303	0.139944	0.129816	0.130668	0.131946	0.031342	0	0	0	0	0	0
880	2.932	1290.55	w/o MS2:PE 76:20; [M+Na]+	[M+H]+		0.066	FALSE	10.98	1290.88	C81H122NO8P	PE	FEKQAPPIKMVXDG-GVYJJHDYNA-N	CC\C=C/C\C=C/C\C=C/C\C=C/C\C=C/C\C=C/C\C=C/C\C=C/CCCCCCC(=O)OCC(COP(O)(=O)OCCN)OC(=O)CCCCCC\C=C/C\C=C/C\C=C/C\C=C/C\C=C/C\C=C/C\C=C/C\C=C/C\C=C/C\C=C/C\C=C/C\C=C/CC	3	Normalized unit Height	FALSE	null	null	90.2	99.7	null	null	null	129.69	48hr3_2posAFAMM	1290.55334:158 1291.55669:84 1292.56005:44		0.207453	0.17688	0.157934	0.177445	0.241715	0.143445	0	0	0	0.000539626	0	0	0	0	0	0	0	0	0	0	0	0
888	17.348	1307.05	w/o MS2:PE 78:15; PE 34:3-44:12; [M+H]+	[M+H]+		0.145	FALSE	12.1	1307.01	C83H136NO8P	PE	FAWDRDIUKSBUJT-GQGLMLBGNA-N	CCCCCCC\C=C/C\C=C/C\C=C/CCCCCCCCCCCCCCCCCCC(=O)OCC(COP(O)(=O)OCCN)OC(=O)CCCCCC\C=C/C\C=C/C\C=C/C\C=C/C\C=C/C\C=C/C\C=C/C\C=C/C\C=C/C\C=C/C\C=C/C\C=C/CC	3	Normalized unit Height	FALSE	null	null	99.8	99.9	null	null	null	19.45	DDA_mix1_1posAFAMM	1307.04944:26 1308.05279:24 1309.05615:12		0.0350423	0.0231806	0.0287925	0.0268996	0.0421921	0.047578	0	0	0	0	0	0.000690701	0	0	0	0	0	2.53748	0.471874	0	0	0
892	14.652	1326.68	w/o MS2:PE 78:16; [M+Na]+	[M+H]+		0.013	FALSE	12.1	1326.97	C83H134NO8P	PE	PNVGENRZLJSFSS-PCJUSRHDNA-N	CC\C=C/C\C=C/C\C=C/C\C=C/CCCCCCCCCCCCCCCCCCCCC(=O)OCC(COP(O)(=O)OCCN)OC(=O)CCCCCC\C=C/C\C=C/C\C=C/C\C=C/C\C=C/C\C=C/C\C=C/C\C=C/C\C=C/C\C=C/C\C=C/C\C=C/CC	3	Normalized unit Height	FALSE	null	null	92.1	100	null	null	null	15.44	DDA_mix1_1posAFAMM	1326.68164:15 1327.68499:3 1328.68835:2		0.00764981	0.00692233	0.00717157	0.00446848	0.00512283	0.0112854	0.000602874	0.00199111	0.00107464	0.000563398	0.00163288	0	0.000758074	0.00261585	0.00170843	0.0277167	0	0	0	0	0	0
899	14.64	1346.83	w/o MS2:PE 80:20; [M+Na]+	[M+H]+		0.013	FALSE	12.1	1346.94	C85H130NO8P	PE	ONEGSDPQVIFFAC-QACGBSMPNA-N	CC\C=C/C\C=C/C\C=C/C\C=C/C\C=C/C\C=C/C\C=C/C\C=C/CCCCCCCCCCC(=O)OCC(COP(O)(=O)OCCN)OC(=O)CCCCCC\C=C/C\C=C/C\C=C/C\C=C/C\C=C/C\C=C/C\C=C/C\C=C/C\C=C/C\C=C/C\C=C/C\C=C/CC	3	Normalized unit Height	FALSE	null	null	98.6	100	null	null	null	15.97	unfed1_1posAFAMM	1346.82532:16 1347.82867:33 1348.83203:32		0.0462079	0.0395394	0.0446939	0.0383899	0.030399	0.0389151	0.0101484	0.0248587	0.0111196	0.0119566	0.0102426	0.0117035	0.0153636	0.0317431	0.0132187	0.00167323	0	0	0	0	0	0
897	14.684	1344.72	w/o MS2:PE 80:21; [M+Na]+	[M+H]+		0.026	FALSE	11.85	1344.93	C85H128NO8P	PE	YXIXTKVLQQEING-AZQSKUKNNA-N	CC\C=C/C\C=C/C\C=C/C\C=C/C\C=C/C\C=C/C\C=C/C\C=C/C\C=C/CCCCCCCC(=O)OCC(COP(O)(=O)OCCN)OC(=O)CCCCCC\C=C/C\C=C/C\C=C/C\C=C/C\C=C/C\C=C/C\C=C/C\C=C/C\C=C/C\C=C/C\C=C/C\C=C/CC	3	Normalized unit Height	FALSE	null	null	96	100	null	null	null	271.88	DDA_mix1_2posAFAMM	1344.72363:377 1345.72698:130 1346.73034:16		0.508538	0.393433	0.371948	0.390602	0.508903	0.442566	0.373648	0.482714	0.377841	0.328383	0.352999	0.376336	0.363673	0.489329	0.212	0.010845	0	0	0	0	0	0
894	14.704	1342.75	w/o MS2:PE 80:22; [M+Na]+	[M+H]+	ion correlated with 170	0.013	TRUE	11.48	1342.91	C85H126NO8P	PE	OBMUQKOCRDZISR-NKQSCHDPNA-N	CC\C=C/C\C=C/C\C=C/C\C=C/C\C=C/C\C=C/C\C=C/C\C=C/C\C=C/C\C=C/CCCCC(=O)OCC(COP(O)(=O)OCCN)OC(=O)CCCCCC\C=C/C\C=C/C\C=C/C\C=C/C\C=C/C\C=C/C\C=C/C\C=C/C\C=C/C\C=C/C\C=C/C\C=C/CC	3	Normalized unit Height	FALSE	null	null	99.6	99.9	null	null	null	850.86	DDA_mix1_2posAFAMM	1342.74524:851 1343.74859:896 1344.75195:433	495.23114:2 495.28574:5 496.2507:2 496.30536:1 551.22162:2 551.32715:47 552.32605:8 552.38367:1 606.64008:1 607.35522:326 608.2323:1 608.37335:108 608.4743:5 609.37219:6 610.35162:1 659.56818:2 659.72565:1 660.09338:1 660.15637:2 660.33496:2 660.47156:8 660.62915:4 660.80786:2 660.9129:1 661.06012:5 661.31238:3 661.41754:4 661.59625:1 661.74359:3 661.80664:1 661.90131:4 662.06964:1 662.26959:1 66…	0.758799	0.575509	0.693765	0.542069	0.740266	0.618006	0.555883	1.22735	0.447529	0.461548	0.474344	0.586366	0.445713	0.51229	0.298785	0.0147337	0	0	0	0	0	0
911	12.762	1380.8	w/o MS2:PE 82:17; [M+Na]+	[M+H]+	ion correlated with 909	0.132	FALSE	12.1	1381.02	C87H140NO8P	PE	SKPLUZDUXUGACX-ZDALLREMNA-N	CC\C=C/C\C=C/C\C=C/C\C=C/C\C=C/CCCCCCCCCCCCCCCCCCCCCC(=O)OCC(COP(O)(=O)OCCN)OC(=O)CCCCCC\C=C/C\C=C/C\C=C/C\C=C/C\C=C/C\C=C/C\C=C/C\C=C/C\C=C/C\C=C/C\C=C/C\C=C/CC	3	Normalized unit Height	FALSE	null	null	95.4	100	null	null	null	40.25	12hr2_1posAFAMM	1380.80078:63 1381.80413:10 1382.80749:5		0.0375692	0.023913	0.0155963	0.0135654	0.0286316	0.015818	0.000403136	0.000171935	0.00104057	0.0005438	0	0.000777541	0.00116848	0.000715346	0.00105545	0	0	0	0	0	0	0
916	17.855	1393.14	w/o MS2:PE 84:14; PE 40:2-44:12; [M+H]+	[M+H]+		0.421	FALSE	12.1	1393.12	C89H150NO8P	PE	XKGFSQIULIIXBT-UYXZZOBLNA-N	CCCCCCC\C=C/C\C=C/CCCCCCCCCCCCCCCCCCCCCCCCCCCC(=O)OCC(COP(O)(=O)OCCN)OC(=O)CCCCCC\C=C/C\C=C/C\C=C/C\C=C/C\C=C/C\C=C/C\C=C/C\C=C/C\C=C/C\C=C/C\C=C/C\C=C/CC	3	Normalized unit Height	FALSE	null	null	99.9	99.8	null	null	null	28.38	DDA_mix1_1posAFAMM	1393.13586:60 1394.13921:72 1395.14257:30		0.0279199	0.0339802	0.0296262	0.019272	0.00816451	0.00870561	0.000150719	0.000597605	0.000521927	0	0.00118755	0	0	0.000494803	0	0	0	2.68147	1.58004	0	0	0
922	12.918	1406.79	w/o MS2:PE 84:18; [M+Na]+	[M+H]+		0.026	FALSE	12.1	1407.04	C89H142NO8P	PE	TVFMOMKXFPUHPL-WGOBQTFFNA-N	CC\C=C/C\C=C/C\C=C/C\C=C/C\C=C/C\C=C/CCCCCCCCCCCCCCCCCCCCC(=O)OCC(COP(O)(=O)OCCN)OC(=O)CCCCCC\C=C/C\C=C/C\C=C/C\C=C/C\C=C/C\C=C/C\C=C/C\C=C/C\C=C/C\C=C/C\C=C/C\C=C/CC	3	Normalized unit Height	FALSE	null	null	94.4	100	null	null	null	19.52	12hr1_1posAFAMM	1406.79297:23 1407.79632:4 1408.79968:0		0.0138508	0.00977587	0.0122112	0.00414092	0.0118306	0.00516102	0.000600423	0	0.000531216	0.000138435	0.00058714	0.000678998	0.000604085	0.000735831	0	0	0	0	0.981819	0	0	0
925	18.243	1423.2	w/o MS2:PE 86:13; PE 42:1-44:12; [M+H]+	[M+H]+	similar chromatogram in higher mz_943	0.25	FALSE	12.1	1423.16	C91H156NO8P	PE	VGMPPTISJTYDPU-DDJXEUPFNA-N	CCCCCCCCCC\C=C/CCCCCCCCCCCCCCCCCCCCCCCCCCCCCC(=O)OCC(COP(O)(=O)OCCN)OC(=O)CCCCCC\C=C/C\C=C/C\C=C/C\C=C/C\C=C/C\C=C/C\C=C/C\C=C/C\C=C/C\C=C/C\C=C/C\C=C/CC	3	Normalized unit Height	FALSE	null	null	99.8	99.8	null	null	null	29.68	30min3_2posAFAMM	1423.19763:61 1424.20098:74 1425.20434:27		0.046517	0.0388187	0.0367255	0.0374856	0.0240844	0.0302015	0	0	0.000716767	0.000563398	0	0	0	0	0	0.000374598	0	0.986411	0.490889	0	0	0
930	13.07	1432.86	w/o MS2:PE 86:19; [M+Na]+	[M+H]+	ion correlated with 360; ion correlated with 927	0.026	FALSE	12.1	1433.05	C91H144NO8P	PE	URORDWIIKYVIGU-VMXGXUAMNA-N	CC\C=C/C\C=C/C\C=C/C\C=C/C\C=C/C\C=C/C\C=C/CCCCCCCCCCCCCCCCCCCC(=O)OCC(COP(O)(=O)OCCN)OC(=O)CCCCCC\C=C/C\C=C/C\C=C/C\C=C/C\C=C/C\C=C/C\C=C/C\C=C/C\C=C/C\C=C/C\C=C/C\C=C/CC	3	Normalized unit Height	FALSE	null	null	96.4	100	null	null	null	51.27	48hr1_2posAFAMM	1432.85901:57 1433.86236:16 1434.86572:1		0.0173859	0.0172807	0.0171587	0.0134586	0.0155464	0.0220463	0.000598489	0.00072402	0.000535221	0.000980958	0	0	0	0.000750832	0.00061384	0	0	0.995326	0.496015	0	0	0
942	18.255	1449.21	w/o MS2:PE 88:14; PE 44:2-44:12; [M+H]+	[M+H]+	ion correlated with 945	0.592	FALSE	12.1	1449.18	C93H158NO8P	PE	OVAWLHYIFVWXLP-QGLNDVFLNA-N	CCCCCCC\C=C/C\C=C/CCCCCCCCCCCCCCCCCCCCCCCCCCCCCCCC(=O)OCC(COP(O)(=O)OCCN)OC(=O)CCCCCC\C=C/C\C=C/C\C=C/C\C=C/C\C=C/C\C=C/C\C=C/C\C=C/C\C=C/C\C=C/C\C=C/C\C=C/CC	3	Normalized unit Height	FALSE	null	null	99.8	99.8	null	null	null	35.35	DDA_mix1_1posAFAMM	1449.20752:97 1450.21087:118 1451.21423:55		0.0995441	0.0997285	0.0779311	0.0716376	0.0598552	0.0522816	0	0	0	0	0	0	0	0	0	0.00055527	0	0.493861	0.665079	0	0	0
948	14.481	1462.83	w/o MS2:PE 88:18; [M+Na]+	[M+H]+	ion correlated with 946	0.026	FALSE	12.1	1463.1	C93H150NO8P	PE	PPYZECRIGVCZIM-PVAWFWBANA-N	CC\C=C/C\C=C/C\C=C/C\C=C/C\C=C/C\C=C/CCCCCCCCCCCCCCCCCCCCCCCCC(=O)OCC(COP(O)(=O)OCCN)OC(=O)CCCCCC\C=C/C\C=C/C\C=C/C\C=C/C\C=C/C\C=C/C\C=C/C\C=C/C\C=C/C\C=C/C\C=C/C\C=C/CC	3	Normalized unit Height	FALSE	null	null	93.5	100	null	null	null	15.9	72hr2_2posAFAMM	1462.83496:17 1463.83831:3 1464.84167:1		0.0306572	0.0303376	0.023073	0.0218814	0.03216	0.025887	0	0	0	0	0	0	0	0	0	0	0	0	0	0	0	0
54	3.037	528.267	w/o MS2:PG 17:1; PG 2:0-15:1; [M+NH4]+	[M+H]+		0.053	FALSE	0.43	528.293	C23H43O10P	PG	LNZBKKFRBDVTDQ-FPLPWBNLNA-N	CCCCC\C=C/CCCCCCCC(=O)OC(COC(C)=O)COP(O)(=O)OCC(O)CO	3	Normalized unit Height	FALSE	null	null	99.9	100	null	null	null	28.19	PEBlank_9posAFAMM	528.26715:35 529.2705:7 530.27386:0		0.00869297	0.00633569	0.00637473	0.00574519	0.00512283	0.00274098	0.0805004	0.0979704	0.0742996	0.0841184	0.0648205	0.0671898	0.0560247	0.0392667	0.0550321	0.0273139	0	1.00716	0.349889	0	0	0
5	1.215	304.308	w/o MS2:Phytosphingosine 17:0; [M+H]+	[M+H]+		0.026	FALSE	2.12	304.285	C17H37NO3	Phytosphingosine	NKOLYWXODIHTSI-UHFFFAOYNA-N	CCCCCCCCCCCCCC(C(C(CO)N)O)O	3	Normalized unit Height	FALSE	null	null	99.9	100	null	null	null	23.79	unfed1_1posAFAMM	304.30762:26 305.31097:4 306.31433:0		0.00157269	0.00119008	0.00372912	0.00250895	0.0542636	0.0643574	0.000186954	0.000118309	0.000147878	6.3244e-05	0.000196102	0.00014891	0.000319529	8.17348e-05	0.000119858	0.000140723	0	1.35475	0	0	0	0
7	0.792	318.314	w/o MS2:Phytosphingosine 18:0; [M+H]+	[M+H]+		0.013	FALSE	2.35	318.3	C18H39NO3	Phytosphingosine	AERBNCYCJBRYDG-UHFFFAOYNA-N	CCCCCCCCCCCCCCC(C(C(CO)N)O)O	3	Normalized unit Height	FALSE	null	null	100	100	null	null	null	18.69	DDA_mix1_1posAFAMM	318.31439:19 319.31774:0 320.3211:0		0.00193177	0.0024136	0.00286863	0.0142657	0.00192106	0.00213187	0.0435038	0.00210889	0.000851113	0.000957569	0.0107381	0.058136	0.00630632	0.000925486	0.0109112	0.017417	0	0.142342	0.135375	0	0	0
127	7.108	638.289	w/o MS2:PI 19:4; [M+NH4]+	[M+H]+		0.013	FALSE	null	638.294	C28H45O13P	PI	FWZLSDOTZIWPNE-AFSLFLIVNA-N	CC\C=C/C\C=C/C\C=C/C\C=C/CCC(=O)OC(COC(=O)CC)COP(O)(=O)OC1C(O)C(O)C(O)C(O)C1O	3	Normalized unit Height	FALSE	null	null	99.9	99.7	null	null	null	39.3	12hr1_2posAFAMM	638.289:39 639.29235:4 640.29571:1		0.016532	0.012402	0.0117849	0.0152666	0.0130267	0.0127902	0.000158045	0	0	0.000124281	0.000161954	0	0	0	0	0	0	0	0	0	0	0
140	2.932	654.291	w/o MS2:PI 20:3; [M+NH4]+	[M+H]+		0.118	FALSE	0.72	654.325	C29H49O13P	PI	YJSJZHYPZOAISZ-YSTUJMKBNA-N	CC\C=C/C\C=C/C\C=C/CCCCCCCC(=O)OC(COC(C)=O)COP(O)(=O)OC1C(O)C(O)C(O)C(O)C1O	3	Normalized unit Height	FALSE	null	null	99.9	100	null	null	null	406.04	96hr2_1posAFAMM	654.29114:779 655.29449:276 656.29785:44		1.19009	1.10085	1.00349	1.03903	1.38005	0.878449	0.0103996	0.0163263	0.0105972	0.0117619	0.00830902	0.0138127	0.0119931	0.00523169	0.0107855	0.00334645	0	1.56245	0	0	0	0
144	3.214	655.291	w/o MS2:PI 20:5; [M+Na]+	[M+H]+		0.132	FALSE	0.17	655.249	C29H45O13P	PI	WAPWXOZTWGFAGM-JEBPEJKENA-N	CC\C=C/C\C=C/C\C=C/C\C=C/C\C=C/CC(=O)OC(COC(C)=O)COP(O)(=O)OC1C(O)C(O)C(O)C(O)C1O	3	Normalized unit Height	FALSE	null	null	99.8	100	null	null	null	170.04	72hr3_2posAFAMM	655.29132:302 656.29467:69 657.29803:10		0.465016	0.452616	0.361217	0.398954	0.551824	0.342351	0.0037252	0.008802	0.00694054	0.00456979	0.00475499	0.00619197	0.00302	0.00393404	0.00661996	0.00434241	0	0	0.0800811	0	0	0
351	1.027	713.364	w/o MS2:PI 24:4; [M+Na]+	[M+H]+		0.158	FALSE	1.51	713.327	C33H55O13P	PI	QOLHMYNILJHQJT-GJDCDIHCNA-N	CC\C=C/C\C=C/C\C=C/C\C=C/CCCCCCCCC(=O)OC(COC(C)=O)COP(O)(=O)OC1C(O)C(O)C(O)C(O)C1O	3	Normalized unit Height	FALSE	null	null	99.9	100	null	null	null	32.8	30min3_2posAFAMM	713.36395:57 714.3673:31 715.37066:0		0.0874512	0.0682512	0.0845006	0.0787481	0.056102	0.0929733	0	0	0.000380147	0	0.000433128	0.000516761	0	0.00082899	0	0.000933585	0	0	0.294652	0	0	0
442	14.416	744.474	w/o MS2:PI 26:0; [M+NH4]+	[M+H]+		0.026	FALSE	3.61	744.466	C35H67O13P	PI	JQLRMFCNYFHHQK-UHFFFAOYNA-N	CCCCCCCCCCCCCCCCCCCCCCCC(=O)OC(COC(C)=O)COP(O)(=O)OC1C(O)C(O)C(O)C(O)C1O	3	Normalized unit Height	FALSE	null	null	99.7	99.4	null	null	null	126.56	DDA_mix1_1posAFAMM	744.47357:188 745.47692:99 746.48028:12		0.185547	0.12777	0.133533	0.166008	0.213931	0.197063	0.000904311	0.00271515	0.00154432	0.00114296	0.00515965	0.000650144	0.00209588	0.00396055	0.000155312	0	0	11.4108	3.21741	0	0	0
491	1.518	766.453	w/o MS2:PI 28:3; [M+NH4]+	[M+H]+	ion correlated with 580; ion correlated with 380; ion correlated with 167	0.237	FALSE	2.81	766.45	C37H65O13P	PI	MAFYERXACMFLCQ-YOILPLPUNA-N	CCCCC\C=C/C\C=C/C\C=C/CCCCCCCCC(=O)OC(COC(=O)CCCCC)COP(O)(=O)OC1C(O)C(O)C(O)C(O)C1O	3	Normalized unit Height	FALSE	null	null	100	100	null	null	null	57.54	96hr2_1posAFAMM	766.45251:78 767.45586:30 768.45922:6		0.076614	0.0774362	0.0769217	0.0749357	0.0944165	0.102025	0.000700416	0	0.00117388	0	0.00142245	0.000467289	0.00157791	0.00134925	0.00107542	0.000458217	0	0	0.414248	0	0	0
555	0.78	795.291	w/o MS2:PI 30:5; [M+Na]+	[M+H]+		0.013	FALSE	2.69	795.406	C39H65O13P	PI	RBJDTDSLJOLYBY-GJCLIZKUNA-N	CCCCCCCC(=O)OCC(COP(O)(=O)OC1C(O)C(O)C(O)C(O)C1O)OC(=O)CCCCC\C=C/C\C=C/C\C=C/C\C=C/C\C=C/CC	3	Normalized unit Height	FALSE	null	null	98.7	100	null	null	null	16.32	96hr3_2posAFAMM	795.29102:17 796.29437:3 797.29773:0		0.0136963	0.0123697	0.0176367	0.0143453	0.00592327	0.0120806	0.000482867	0.000587697	0.00161197	0.000645786	0.00141972	0.000267244	0.00149716	0.00105258	0.000507917	0.000467666	0	0.25	0.726644	0	0	0
544	0.791	790.314	w/o MS2:PI 30:5; [M+NH4]+	[M+H]+		0.5	FALSE	2.69	790.45	C39H65O13P	PI	RBJDTDSLJOLYBY-GJCLIZKUNA-N	CCCCCCCC(=O)OCC(COP(O)(=O)OC1C(O)C(O)C(O)C(O)C1O)OC(=O)CCCCC\C=C/C\C=C/C\C=C/C\C=C/C\C=C/CC	3	Normalized unit Height	FALSE	null	null	98.2	100	null	null	null	114.35	96hr2_1posAFAMM	790.31433:247 791.31768:138 792.32104:14		0.141637	0.123881	0.143768	0.157106	0.126968	0.166709	0.000129551	0.00204811	0	0.000562718	0.000703712	0.000575547	0.000608038	0.000514808	0.00160627	0.00182009	0	2.29826	1.3007	0	0	0
658	14.704	857.453	w/o MS2:PI 34:2; [M+Na]+	[M+H]+		0.013	FALSE	4.96	857.515	C43H79O13P	PI	GIASXRZRWQSUOZ-QGLGPCELNA-N	CCCCCCC\C=C/C\C=C/CCCCCCCCCCCCCC(=O)OC(COC(=O)CCCCCCC)COP(O)(=O)OC1C(O)C(O)C(O)C(O)C1O	3	Normalized unit Height	FALSE	null	null	99.4	99.5	null	null	null	16.12	DDA_mix1_2posAFAMM	857.4527:17 858.45605:9 859.45941:0		0.0175018	0.00920184	0.010837	0.0147885	0.0162934	0.0130958	0.00458854	0.0123087	0.00658219	0.00699553	0.005278	0.00690701	0.00742912	0.00599984	0.00310624	0.00901683	0	0	0.5	0	0	0
625	9.977	842.397	w/o MS2:PI 34:7; [M+NH4]+	[M+H]+		0.184	FALSE	3.17	842.481	C43H69O13P	PI	KTEMHUWACBIULB-BOJCRYBXNA-N	CCC\C=C/C\C=C/CCCCCCCC(=O)OCC(COP(O)(=O)OC1C(O)C(O)C(O)C(O)C1O)OC(=O)C\C=C/C\C=C/C\C=C/C\C=C/C\C=C/CC	3	Normalized unit Height	FALSE	null	null	99.2	99.8	null	null	null	39.79	96hr1_1posAFAMM	842.39691:59 843.40026:21 844.40362:3		0.0481743	0.0600091	0.0591511	0.0437921	0.0605809	0.0674562	5.5807e-05	0	0	0	0	0	0.000969539	0	0	0	0	0	0	0	0	0
630	9.945	843.412	w/o MS2:PI 34:9; [M+Na]+	[M+H]+		0.013	FALSE	2.46	843.406	C43H65O13P	PI	QZUSAGKDZUASMP-KTHSNPCCNA-N	CC\C=C/C\C=C/C\C=C/C\C=C/CCC(=O)OCC(COP(O)(=O)OC1C(O)C(O)C(O)C(O)C1O)OC(=O)C\C=C/C\C=C/C\C=C/C\C=C/C\C=C/CC	3	Normalized unit Height	FALSE	null	null	99.9	99.7	null	null	null	17.35	96hr2_2posAFAMM	843.41168:22 844.41503:10 845.41839:4		0.0210842	0.0145019	0.0261194	0.0227089	0.0183611	0.0265014	0	0	0	0	0	0	0	0	0	0	0	0.792923	0	0	0	0
734	5.832	903.327	w/o MS2:PI 38:7; [M+Na]+	[M+H]+	ion correlated with 731	0.013	FALSE	4.24	903.499	C47H77O13P	PI	GROKQQJYJNMCSC-LSTLUVPYNA-N	CCCCCC\C=C/CCCCCCCC(=O)OCC(COP(O)(=O)OC1C(O)C(O)C(O)C(O)C1O)OC(=O)CC\C=C/C\C=C/C\C=C/C\C=C/C\C=C/C\C=C/CC	3	Normalized unit Height	FALSE	null	null	97.1	100	null	null	null	29.24	DDA_mix1_1posAFAMM	903.32739:35 904.33074:7 905.3341:6		0.000551719	0	0.000461092	0.000510099	0.00660693	0.00213187	0	0	0	0.000499568	0	0	0	0.000640129	0.00054673	0	0	0	0	0	0	0
727	1.485	898.546	w/o MS2:PI 38:7; [M+NH4]+	[M+H]+		0.026	FALSE	4.24	898.544	C47H77O13P	PI	GROKQQJYJNMCSC-LSTLUVPYNA-N	CCCCCC\C=C/CCCCCCCC(=O)OCC(COP(O)(=O)OC1C(O)C(O)C(O)C(O)C1O)OC(=O)CC\C=C/C\C=C/C\C=C/C\C=C/C\C=C/C\C=C/CC	3	Normalized unit Height	FALSE	null	null	100	100	null	null	null	17.83	48hr1_2posAFAMM	898.54584:19 899.54919:4 900.55255:1		0.0115713	0.00957059	0.0140244	0.00781985	0.0119533	0.00867977	0	0	0.00045801	0.000521067	0.000504663	0.000610559	0	0.00194176	0.000556438	0.000741038	0	0.647638	0.434389	0	0	0
781	16.489	971.67	w/o MS2:PI 42:1; [M+Na]+	[M+H]+		0.145	FALSE	7.78	971.656	C51H97O13P	PI	FXKJWQPEPBZPNN-OWBHPGMINA-N	CCCCCCCCCCCCCCCCCCCCCCCCCCC(=O)OCC(COP(O)(=O)OC1C(O)C(O)C(O)C(O)C1O)OC(=O)CCCCCCC\C=C/CCCCC	3	Normalized unit Height	FALSE	null	null	99.8	99.6	null	null	null	28.52	72hr3_1posAFAMM	971.6701:40 972.67345:19 973.67681:6		0.00380406	0.00144656	0.00255821	0.00333768	0.00460246	0.0032512	0.00212956	0.00196109	0.000940102	0.00132607	0.00199547	0.00107738	0.00136817	0.00113446	0.000901682	0	0	1.08122	0.637106	0	0	0
782	3.202	972.373	w/o MS2:PI 44:12; [M+NH4]+	[M+H]+	ion correlated with 126; ion correlated with 783	0.053	FALSE	4.25	972.56	C53H79O13P	PI	REAZIIWHFNRZKZ-GZSOIYOPNA-N	CC\C=C/C\C=C/C\C=C/C\C=C/C\C=C/C\C=C/CCC(=O)OCC(COP(O)(=O)OC1C(O)C(O)C(O)C(O)C1O)OC(=O)CC\C=C/C\C=C/C\C=C/C\C=C/C\C=C/C\C=C/CC	3	Normalized unit Height	FALSE	null	null	96.6	100	null	null	null	27.32	96hr2_2posAFAMM	972.37323:45 973.37658:27 974.37994:1		0.0357571	0.0338239	0.0250739	0.0249845	0.0476352	0.0255655	0	5.73072e-05	2.02253e-05	0	0	0	2.92823e-05	0	0	1.84624e-05	0	0	0	0	0	0
827	10.414	1061.7	w/o MS2:PI 49:5; [M+Na]+	[M+H]+	ion correlated with 58; ion correlated with 56; ion correlated with 836	0.053	FALSE	8.49	1061.7	C58H103O13P	PI	OSKPUXFCODLSAP-LKBFKFFXNA-N	CCCCCCCCCCCCCCCCCCCCCCCCCCC(=O)OCC(COP(O)(=O)OC1C(O)C(O)C(O)C(O)C1O)OC(=O)CCCCC\C=C/C\C=C/C\C=C/C\C=C/C\C=C/CC	3	Normalized unit Height	FALSE	null	null	100	100	null	null	null	558.6	96hr2_2posAFAMM	1061.703:1162 1062.70635:924 1063.70971:482		0.00200724	0.00132407	0.00524592	0.00278448	0.00145952	0.00230169	0.00746924	0.00587277	0.00906206	0.0066069	0.00804391	0.00629305	0.0164919	0.0102673	0.00852347	0.000557742	0	0	0	0	0	0
841	10.406	1081.77	w/o MS2:PI 50:2; [M+Na]+	[M+H]+	ion correlated with 840; ion correlated with 838; ion correlated with 830; ion correlated with 827; ion correlated with 60; ion correlated with 58	0.026	FALSE	9.91	1081.77	C59H111O13P	PI	DUAXBQDGBBSFQF-IUFKAHDJNA-N	CCCCCCCCCCCCCCCCCCCCCCCC(=O)OCC(COP(O)(=O)OC1C(O)C(O)C(O)C(O)C1O)OC(=O)CCCCCCCCCCCCC\C=C/C\C=C/CCCCCCC	3	Normalized unit Height	FALSE	null	null	100	100	null	null	null	33.9	96hr2_2posAFAMM	1081.76611:80 1082.76946:17 1083.77282:110		0.000883341	0	0.00158381	0.000541194	0.00109975	0.00139504	0.0019277	0	0.000461715	0.00102433	0.00141395	0.000298659	0.00183463	0.00364582	0.000701617	0.000557742	0	0	0	0	0	0
168	1.701	678.438	w/o MS2:PS 28:1; PS 4:0-24:1; [M+H]+	[M+H]+	ion correlated with 120; ion correlated with 98	0.382	FALSE	1.94	678.434	C34H64NO10P	PS	LRSQAYNCPCLESB-YPKPFQOONA-N	CCCCCCCCCC\C=C/CCCCCCCCCCCC(=O)OC(COC(=O)CCC)COP(O)(=O)OCC(N)C(O)=O	3	Normalized unit Height	FALSE	null	null	100	100	null	null	null	70.13	96hr2_1posAFAMM	678.43823:132 679.44158:52 680.44494:3		0.156415	0.120512	0.131744	0.13753	0.176862	0.162919	0.000658953	0	0.000309097	0.00104464	0.000611588	0.00143374	0.00119123	0.00169411	0.000995351	0.000859665	0	0.727627	0.363436	0	0	0
498	0.866	768.474	w/o MS2:PS 35:5; PS 13:1-22:4; [M+H]+	[M+H]+	ion correlated with 21	0.026	FALSE	2.4	768.481	C41H70NO10P	PS	BUIDEEFEKJJGBW-VEXKFZTGNA-N	CCC\C=C/CCCCCCCC(=O)OCC(COP(O)(=O)OCC(N)C(O)=O)OC(=O)CCCCCCCC\C=C/C\C=C/C\C=C/C\C=C/CC	3	Normalized unit Height	FALSE	null	null	100	100	null	null	null	47.2	DDA_mix1_1posAFAMM	768.47357:62 769.47692:25 770.48028:3		0.000708508	0.00180934	0.000906026	0.000950286	0.003503	0	0.000803288	0.000576437	0.000739617	0.000454145	0	0.000565438	0	0.00098505	0.000468207	0.000458342	0	1.25	1.2881	0	0	0
492	1.646	766.475	w/o MS2:PS 35:6; PS 13:1-22:5; [M+H]+	[M+H]+	ion correlated with 379	0.211	FALSE	2.05	766.465	C41H68NO10P	PS	WIOGDHKTLZEKGI-QPMKVPOANA-N	CCC\C=C/CCCCCCCC(=O)OCC(COP(O)(=O)OCC(N)C(O)=O)OC(=O)CCCCC\C=C/C\C=C/C\C=C/C\C=C/C\C=C/CC	3	Normalized unit Height	FALSE	null	null	100	100	null	null	null	56.28	96hr2_1posAFAMM	766.47516:83 767.47851:20 768.48187:6		0.0809605	0.0516744	0.0684398	0.0789609	0.100109	0.0876605	0	0.00049064	0.000305066	8.81847e-05	0	0.000528249	0.00048195	0.00056544	0.000866909	0.00156869	0	1.3942	0.6946	0	0	0
652	1.469	854.519	w/o MS2:PS 42:11; PS 20:5-22:6; [M+H]+	[M+H]+		0.105	FALSE	2.29	854.497	C48H72NO10P	PS	FXAPNONAJBPVKA-UYABLQOYNA-N	CC\C=C/C\C=C/C\C=C/C\C=C/C\C=C/CCCC(=O)OCC(COP(O)(=O)OCC(N)C(O)=O)OC(=O)CC\C=C/C\C=C/C\C=C/C\C=C/C\C=C/C\C=C/CC	3	Normalized unit Height	FALSE	null	null	99.9	100	null	null	null	30.42	96hr2_1posAFAMM	854.51868:41 855.52203:12 856.52539:1		0.0201677	0.0253763	0.0197617	0.023034	0.0256319	0.0225369	0.000512123	0	0.000443713	0.000858049	0.000532667	0	0.00160013	0	0.000545429	0.000492495	0	0	0.301786	0	0	0
698	1.012	882.456	w/o MS2:PS 42:8; [M+Na]+	[M+H]+		0.053	FALSE	3.37	882.526	C48H78NO10P	PS	LCAIZTAEQNDETO-FVPQCFPONA-N	CC\C=C/C\C=C/C\C=C/C\C=C/CCCCCCCCCCCCC(=O)OC(COC(=O)CC\C=C/C\C=C/C\C=C/C\C=C/CC)COP(O)(=O)OCC(N)C(O)=O	3	Normalized unit Height	FALSE	null	null	99.5	100	null	null	null	26.29	96hr2_1posAFAMM	882.45618:32 883.45953:13 884.46289:3		0	0	0.00121715	0	0	0.000910145	0	0.000591071	0	0	0.000630939	0	0.000530085	0.000637036	0	0	0	0	0	0	0	0
732	5.893	902.32	w/o MS2:PS 44:12; [M+Na]+	[M+H]+		0.013	FALSE	2.51	902.494	C50H74NO10P	PS	RJCZACBLQGCNCW-GZSOIYOPNA-N	CC\C=C/C\C=C/C\C=C/C\C=C/C\C=C/C\C=C/CCC(=O)OCC(COP(O)(=O)OCC(N)C(O)=O)OC(=O)CC\C=C/C\C=C/C\C=C/C\C=C/C\C=C/C\C=C/CC	3	Normalized unit Height	FALSE	null	null	97	99.9	null	null	null	65.88	DDA_mix1_1posAFAMM	902.32001:70 903.32336:38 904.32672:16		0.000706059	0	0	0	0.0020545	0.00688881	0.000362285	0	0	0.000497473	0.000534403	0	0	0	0	0	0	0.848024	0	0	0	0
497	18.098	767.627	w/o MS2:RIKEN P-VS1 ID-10030 from Mouse_Brain_WT_N_F1AA	[M+H]+	similar chromatogram in higher mz_503	0.026	FALSE	12.65	767.591		Unknown			3	Normalized unit Height	FALSE	null	null	99.8	99.9	null	null	null	248.81	DDA_mix1_1posAFAMM	767.62708:356 768.63043:185 769.63379:25		0.345369	0.357017	0.324436	0.296612	0.237749	0.231494	0.00046611	0.000535866	0.00135812	0.000695848	0.00125037	0	0.000344043	0	0.00158929	0.000595759	0	1.84281	0.99186	0	0	0
499	15.424	768.578	w/o MS2:RIKEN P-VS1 ID-10058 from Mouse_SmallIntestine_WT_N_F1	[M+H]+		0.092	FALSE	11.21	768.583		Unknown			3	Normalized unit Height	FALSE	null	null	100	99.9	null	null	null	17.24	48hr2_2posAFAMM	768.57751:19 769.58086:9 770.58422:3		0.0308867	0.017556	0.0213323	0.02451	0.0273518	0.0252194	0.0106005	0.019348	0.00835833	0.00774672	0.0133764	0.00828841	0.00758074	0.0129547	0.0124595	0.000836613	0	0	0.178948	0	0	0
501	18.109	768.634	w/o MS2:RIKEN P-VS1 ID-10071 from Mouse_Aorta_ApoEKO_N_F1EPA	[M+H]+		0.263	FALSE	13.42	768.637		Unknown			3	Normalized unit Height	FALSE	null	null	99.9	99.9	null	null	null	75.38	3hr3_1posAFAMM	768.63354:114 769.63689:27 770.64025:0		0.0823895	0.0661973	0.0728707	0.072147	0.0405201	0.0580681	0.000467375	0.000537418	0.00150104	0.00115849	0	0.000830037	0.000262448	0.00167606	0.00126339	0.000298475	0	0.845274	0.695394	0	0	0
503	18.101	771.574	w/o MS2:RIKEN P-VS1 ID-10155 from Mouse_Feces_WT_N_Ctr	[M+H]+	similar chromatogram in higher mz_619	0.224	FALSE	13.88	771.602		Unknown			3	Normalized unit Height	FALSE	null	null	99.9	99.9	null	null	null	20.02	DDA_mix1_1posAFAMM	771.57422:31 772.57757:22 773.58093:2		0.0289815	0.0234013	0.0249657	0.0232598	0.0161689	0.0114207	0.00141698	0.000659428	0.00016445	0.00080903	0.000130726	0.000279204	0.000805279	0.000491066	0	0.000300062	0	2.62833	0.442671	0	0	0
504	16.099	772.613	w/o MS2:RIKEN P-VS1 ID-10192 from Mouse_Feces_WT_N_Ctr	[M+H]+		0.395	FALSE	12.11	772.626		Unknown			3	Normalized unit Height	FALSE	null	null	99.9	99.9	null	null	null	40.65	3hr1_1posAFAMM	772.61334:54 773.61669:33 774.62005:5		0.110581	0.0955461	0.128789	0.0906066	0.118459	0.137454	0.111423	0.122906	0.0908372	0.0931015	0.123142	0.121336	0.125335	0.141463	0.122548	0.01069	0	4.16839	0.554512	0	0	0
510	20.116	776.783	w/o MS2:RIKEN P-VS1 ID-10330 from Mouse_Ear_fads2KO_N_Ctr	[M+H]+		0.026	FALSE	13.65	776.751		Unknown			3	Normalized unit Height	FALSE	null	null	99.8	99.8	null	null	null	22.11	DDA_mix1_2posAFAMM	776.78253:29 777.78588:12 778.78924:0		7.41005e-05	0.00203119	0.0094358	0.0120037	0.0177713	0.0113216	0.0291911	0.0190961	0.00838243	0.0156536	0.0292708	0.0187061	0.0249819	0.0382835	0.0367847	0.0429143	0	1.41269	1.59364	0	0	0
512	17.953	778.621	w/o MS2:RIKEN P-VS1 ID-10384 from Mouse_AdrenalGlands_fads2KO_N_Ctr	[M+H]+		0.066	FALSE	14.33	778.648		Unknown			3	Normalized unit Height	FALSE	null	null	99.9	99.9	null	null	null	21.34	30min3_2posAFAMM	778.62079:32 779.62414:9 780.6275:1		0.111242	0.0945719	0.115347	0.0865242	0.0601958	0.0519385	0.00101185	0.00159505	0.000365236	0.000687405	0.000465622	0.00083934	0.000830794	0.000333649	0.000549513	0	0	1.50386	1.1695	0	0	0
513	18.263	780.629	w/o MS2:RIKEN P-VS1 ID-10458 from Mouse_AdrenalGlands_WT_N_Ctr	[M+H]+		0.632	FALSE	14.58	780.653		Unknown			3	Normalized unit Height	FALSE	null	null	99.9	99.9	null	null	null	26.46	DDA_mix1_1posAFAMM	780.62933:52 781.63268:15 782.63604:2		0.105204	0.0950019	0.109061	0.110382	0.07252	0.0595909	0	0	0.000537322	0.000563398	0	0	0	0.00149477	0.000776559	0.00175048	0	4.08072	0.941397	0	0	0
516	12.859	784.498	w/o MS2:RIKEN P-VS1 ID-10600 from Mouse_Macrophage_WT_N_F1AA	[M+H]+		0.026	FALSE	9.24	784.486		Unknown			3	Normalized unit Height	FALSE	null	null	100	99.9	null	null	null	90.09	DDA_mix1_1posAFAMM	784.49835:100 785.5017:38 786.50506:3		0.152768	0.118373	0.134972	0.121441	0.217292	0.20899	0.00417646	0.00525481	0.00563142	0.00429642	0.00305671	0.00355694	0.00618499	0.0059389	0.00630079	0.00181266	0	12.8255	6.8197	0	0	0
520	13.152	785.532	w/o MS2:RIKEN P-VS1 ID-10647 from Mouse_Liver_WT_N_Ctr	[M+H]+		0.013	FALSE	8.16	785.513		Unknown			3	Normalized unit Height	FALSE	null	null	99.9	99.9	null	null	null	50.56	72hr3_2posAFAMM	785.53168:53 786.53503:6 787.53839:0		0.15402	0.149878	0.160059	0.118734	0.159661	0.14045	0.00135327	0.00291661	0.00249398	0.00233641	0.0019155	0.00314043	0.000318993	0.00270152	0.00269747	0.000557742	0	6.36448	0.961887	0	0	0
524	14.243	786.537	w/o MS2:RIKEN P-VS1 ID-10696 from Mouse_Brain_WT_N_F1AA	[M+H]+		0.171	FALSE	9.32	786.552		Unknown			3	Normalized unit Height	FALSE	null	null	99.9	99.9	null	null	null	306.53	72hr3_1posAFAMM	786.5365:536 787.53985:262 788.54321:70		0.559477	0.421956	0.406495	0.456654	0.478201	0.477187	0.00206825	0.00538732	0.00452419	0.00314755	0.00243892	0.00236252	0.00287744	0.00315722	0.00218645	0	0	4.54427	3.61706	0	0	0
527	16.934	786.652	w/o MS2:RIKEN P-VS1 ID-10712 from Mouse_Liver_WT_N_F1	[M+H]+		0.079	FALSE	10.19	786.645		Unknown			3	Normalized unit Height	FALSE	null	null	99.9	99.8	null	null	null	19.66	3hr2_2posAFAMM	786.6521:28 787.65545:19 788.65881:0		0	0	0.000637473	0	0.00352194	0.0045683	0.000602874	0.00108606	0	0	0.000593776	0	0.000606459	0	0	0.000557742	0	0	0.5	0	0	0
528	14.261	787.534	w/o MS2:RIKEN P-VS1 ID-10737 from Mouse_Kidney_WT_N_F1DHA	[M+H]+		0.066	FALSE	9.31	787.508		Unknown			3	Normalized unit Height	FALSE	null	null	99.9	99.9	null	null	null	126.58	48hr2_1posAFAMM	787.53436:192 788.53771:49 789.54107:11		0.247572	0.207217	0.185968	0.185087	0.235294	0.222454	0.00102078	0.00172219	0.00173907	0.000184589	0.00154137	0.000672174	0.00172462	0.00239116	0.00308351	0	0	2.55299	2.05598	0	0	0
529	17.34	787.606	w/o MS2:RIKEN P-VS1 ID-10741 from Blank	[M+H]+	similar chromatogram in higher mz_886	0.066	FALSE	13.97	787.584		Unknown			3	Normalized unit Height	FALSE	null	null	99.9	99.9	null	null	null	21.67	PEBlank_4posAFAMM	787.60638:25 788.60973:5 789.61309:0		0.0625839	0.0568033	0.0516646	0.0500576	0.0425479	0.0701995	0.0550792	0.0567366	0.0474335	0.0503678	0.0583714	0.0417283	0.0606042	0.0654169	0.0584662	0.00725065	0	3.26578	1.55679	0	0	0
530	17.387	787.644	w/o MS2:RIKEN P-VS1 ID-10749 from Mouse_Brain_WT_N_F1DHA	[M+H]+		0.039	FALSE	9.89	787.657		Unknown			3	Normalized unit Height	FALSE	null	null	99.8	99.7	null	null	null	21.63	unfed1_2posAFAMM	787.64441:27 788.64776:1 789.65112:0		0.0624832	0.0568033	0.0516646	0.0500576	0.0680019	0.0701995	0.0550792	0.0567366	0.0474335	0.0451501	0.0583714	0.0528002	0.0509425	0.0783936	0.0584662	0.00725065	0	3.26578	1.09076	0	0	0
532	12.008	788.497	w/o MS2:RIKEN P-VS1 ID-10774 from Mouse_Heart_WT_N_F1EPA	[M+H]+		0.039	FALSE	10.94	788.504		Unknown			3	Normalized unit Height	FALSE	null	null	100	100	null	null	null	19.42	DDA_mix1_2posAFAMM	788.49677:61 789.50012:18 790.50348:7		0.0163549	0.0220508	0.0407504	0.0390718	0.0376358	0.034306	0.00206933	0.00228559	0.00120115	0.000569911	0.00100232	0.00211341	0.00236352	0.00114945	0.00287351	0	0	2.75503	0.473847	0	0	0
535	12.127	788.542	w/o MS2:RIKEN P-VS1 ID-10794 from Mouse_Brain_fads2KO_N_Ctr	[M+H]+		0.039	FALSE	10.65	788.556		Unknown			3	Normalized unit Height	FALSE	null	null	100	100	null	null	null	27.63	12hr1_1posAFAMM	788.54211:51 789.54546:21 790.54882:6		0.031572	0.0310323	0.0399546	0.0429272	0.0333421	0.0384804	0.000848375	0.00112683	0.00205834	0	0.00117355	0.00291664	0.00095925	0.00194919	0.00162205	0	0	4.96823	3.48479	0	0	0
537	15.205	788.589	w/o MS2:RIKEN P-VS1 ID-10798 from Mouse_Spleen_WT_N_F1AA	[M+H]+		0.5	FALSE	10.16	788.597		Unknown			3	Normalized unit Height	FALSE	null	null	99.9	99.9	null	null	null	36.81	72hr1_2posAFAMM	788.58905:62 789.5924:21 790.59576:1		0.0607155	0.0582113	0.0402316	0.052682	0.0604066	0.0601492	0	0	0	0	0	0	0.000606459	0	0	0	0	0	0	0	0	0
539	17.64	788.627	w/o MS2:RIKEN P-VS1 ID-10807 from Mouse_Feces_WT_ABX_Ctr	[M+H]+		0.316	FALSE	13.09	788.634		Unknown			3	Normalized unit Height	FALSE	null	null	99.9	99.9	null	null	null	30.79	3hr1_1posAFAMM	788.62732:47 789.63067:20 790.63403:2		0.100609	0.125769	0.0846743	0.105834	0.0582899	0.0759014	0.000467887	0.00207244	0.00105447	0.000443097	0.0016481	0.0021824	0.00149012	0.00162844	0.000582369	0.000557742	0	1.07582	1.13423	0	0	0
540	15.176	789.543	w/o MS2:RIKEN P-VS1 ID-10818 from Mouse_Muscle_WT_CTX14_Ctr	[M+H]+		0.053	FALSE	8.82	789.519		Unknown			3	Normalized unit Height	FALSE	null	null	99.8	99.8	null	null	null	20.52	72hr1_1posAFAMM	789.54254:27 790.54589:1 791.54925:0		0.0231619	0.0154202	0.0130682	0.013831	0.0179299	0.0158875	0	0	0	0	0	0	0	0	0	0	0	0	0	0	0	0
541	17.639	789.622	w/o MS2:RIKEN P-VS1 ID-10826 from Mouse_Plasma_ApoEKO_N_F1DHA	[M+H]+		0.013	FALSE	13.32	789.597		Unknown			3	Normalized unit Height	FALSE	null	null	99.9	99.9	null	null	null	18.16	unfed2_2posAFAMM	789.62158:18 790.62493:2 791.62829:0		0.0471922	0.0540664	0.0463021	0.0446532	0.0230171	0.0372063	0.000494318	0.000773299	0.000791273	0.00108861	0.00135413	0.00191567	0.00169373	0.00187334	0.00103389	0	0	0.566761	0.340369	0	0	0
545	17.916	790.585	w/o MS2:RIKEN P-VS1 ID-10873 from Mouse_Muscle_fads2KO_N_Ctr	[M+H]+		0.013	FALSE	7.72	790.564		Unknown			3	Normalized unit Height	FALSE	null	null	99.7	99.5	null	null	null	196.36	unfed1_1posAFAMM	790.58472:197 791.58807:103 792.59143:26		0.605119	0.605383	0.706191	0.5926	0.506683	0.480995	0.000131104	0.00167179	0.000244872	0.000526739	0.000690374	0	0	0	0.000565851	0.000653143	0	0.385945	0.917187	0	0	0
547	17.976	790.632	w/o MS2:RIKEN P-VS1 ID-10884 from Mouse_Muscle_WT_CTX7_Ctr	[M+H]+		0.066	FALSE	10.59	790.628		Unknown			3	Normalized unit Height	FALSE	null	null	99.9	99.7	null	null	null	264.25	unfed2_2posAFAMM	790.63159:306 791.63494:181 792.6383:15		0.726587	0.687521	0.780188	0.660201	0.543686	0.480271	0.00120361	0.00147338	0.000244872	0.000526739	0.000690374	0.00118323	0.00114608	0.00127176	0.000565851	0	0	2.03369	0.661369	0	0	0
548	10.735	791.498	w/o MS2:RIKEN P-VS1 ID-10909 from Mouse_Lung_WT_N_F1EPA	[M+H]+		0.013	FALSE	8.13	791.484		Unknown			3	Normalized unit Height	FALSE	null	null	100	100	null	null	null	20.54	72hr2_1posAFAMM	791.49817:27 792.50152:7 793.50488:1		0.00225528	0.00170641	0.00095621	0.000908623	0.00240283	0.00180468	3.64639e-05	0	0	0.00016213	0.000130468	0.000102973	0	0	0	0.000180006	0	0.998529	0.688113	0	0	0
549	17.95	791.661	w/o MS2:RIKEN P-VS1 ID-10928 from Mouse_Feces_WT_N_Ctr	[M+H]+		0.039	FALSE	8.5	791.666		Unknown			3	Normalized unit Height	FALSE	null	null	99.8	99.6	null	null	null	118.18	unfed3_2posAFAMM	791.66058:136 792.66393:23 793.66729:1		0.379113	0.367166	0.413294	0.337626	0.273138	0.272108	0.000748455	0.00158429	0.000737883	0.000256182	0.00140097	0.00191432	0.000699934	0.00120239	0.000567627	0.000327227	0	3.29006	0.528958	0	0	0
551	17.981	792.633	w/o MS2:RIKEN P-VS1 ID-10974 from Mouse_Aorta_WT_N_Ctr	[M+H]+		0.013	FALSE	13.19	792.635		Unknown			3	Normalized unit Height	FALSE	null	null	99.9	99.9	null	null	null	31.26	unfed2_2posAFAMM	792.63324:39 793.63659:19 794.63995:2		0.0844141	0.0998456	0.0982975	0.094242	0.0572586	0.0586819	0.00163109	0.000967131	0.00180934	0.00101986	0.000770481	0.000565922	0.000869979	0.00120723	0.000283994	0	0	3.35073	0.192281	0	0	0
552	12.523	793.523	w/o MS2:RIKEN P-VS1 ID-11005 from Mouse_WAT_fads2KO_N_Ctr	[M+H]+		0.013	FALSE	7.62	793.51		Unknown			3	Normalized unit Height	FALSE	null	null	99.9	99.9	null	null	null	15.03	72hr2_2posAFAMM	793.52258:26 794.52593:7 795.52929:1		0.000823409	0.0020138	0.000637473	9.0671e-05	0	0.00135439	0.000746067	0.0014346	0	0.000593771	0.000636918	0.0012861	0.000557013	0.00111418	0.000971694	0	0	0	0.993984	0	0	0
553	18.141	794.626	w/o MS2:RIKEN P-VS1 ID-11052 from Cell_HEK293_WT_N_Ctr	[M+H]+		0.658	FALSE	11.45	794.595		Unknown			3	Normalized unit Height	FALSE	null	null	99.8	99.8	null	null	null	128.23	3hr3_1posAFAMM	794.62567:246 795.62902:35 796.63238:7		0.243689	0.167235	0.211721	0.178243	0.181754	0.166743	0	0.000660921	0	0	0	0	0.00103287	0.000747385	0	0	0	0	0	0	0	0
556	13.963	795.525	w/o MS2:RIKEN P-VS1 ID-11079 from Mouse_Muscle_WT_CTX3_Ctr	[M+H]+		0.079	FALSE	8.13	795.513		Unknown			3	Normalized unit Height	FALSE	null	null	99.9	99.8	null	null	null	26.63	72hr2_2posAFAMM	795.52496:33 796.52831:10 797.53167:8		0	0.0010781	0	0	0.000365655	0.00141882	0.00189396	0.00147943	0.00228093	0.00269619	0.00236196	0.00260643	0.00323464	0.00427008	0.00205726	0	0	2.95153	0.78645	0	0	0
557	17.863	795.562	w/o MS2:RIKEN P-VS1 ID-11085 from Mouse_Adipose_WT_N_F1AA	[M+H]+		0.066	FALSE	13.22	795.564		Unknown			3	Normalized unit Height	FALSE	null	null	99.9	99.9	null	null	null	24.95	DDA_mix1_1posAFAMM	795.56195:33 796.5653:5 797.56866:2		0.0221204	0.0211555	0.0271789	0.019096	0.0121667	0.0220392	0	0.00146333	0	0	0	0	0	0.000365846	0	0	0	4.01907	1.93377	0	0	0
558	17.83	796.589	w/o MS2:RIKEN P-VS1 ID-11138 from Cell_C2C12_WT_N_24hCtr	[M+H]+		0.013	FALSE	11.4	796.615		Unknown			3	Normalized unit Height	FALSE	null	null	99.8	99.8	null	null	null	15.67	DDA_mix1_1posAFAMM	796.58868:16 797.59203:3 798.59539:0		0.00656317	0.01272	0.0150694	0.0103784	0.000640354	0.00593879	0	0	0	5.80695e-05	0	0	0	0.00103021	0	0	0	0.928872	2.24899	0	0	0
560	18.674	796.659	w/o MS2:RIKEN P-VS1 ID-11153 from Mouse_Muscle_WT_N_Ctr	[M+H]+		0.724	FALSE	13.6	796.656		Unknown			3	Normalized unit Height	FALSE	null	null	99.9	99.9	null	null	null	32.82	unfed3_2posAFAMM	796.65851:69 797.66186:44 798.66522:8		0.191226	0.1482	0.155366	0.162107	0.132998	0.0983876	0.00958526	0.00685926	0.00847138	0.00862619	0.0115368	0.01168	0.00352723	0.00839915	0.00363221	0.00467736	0	11.9265	3.79943	0	0	0
563	18.398	799.657	w/o MS2:RIKEN P-VS1 ID-11265 from Mouse_AdrenalGlands_WT_N_Ctr	[M+H]+		0.066	FALSE	11.36	799.651		Unknown			3	Normalized unit Height	FALSE	null	null	99.9	99.8	null	null	null	23.96	30min3_1posAFAMM	799.6571:32 800.66045:12 801.66381:5		0.0667652	0.0540914	0.0579392	0.0470077	0.0491115	0.029677	0.00365394	0.0023369	0.0034771	0.00283567	0.00403794	0.00209321	0.00401159	0.0046623	0.00234024	0.000721844	0	7.75275	5.69362	0	0	0
564	18.398	800.62	w/o MS2:RIKEN P-VS1 ID-11292 from Mouse_Kidney_WT_N_F1AA	[M+H]+		0.026	FALSE	9.16	800.585		Unknown			3	Normalized unit Height	FALSE	null	null	99.7	99.6	null	null	null	16.26	3hr1_2posAFAMM	800.61963:17 801.62298:2 802.62634:0		0.0246011	0.025318	0.0151223	0.0208175	0.0212739	0.0193899	0.00558194	0.00433129	0.007768	0.00773225	0.00511327	0.00342031	0.00801061	0.00319207	0.00983717	0.00258926	0	10.4377	5.00781	0	0	0
567	16.782	801.652	w/o MS2:RIKEN P-VS1 ID-11335 from Cell_HEK293_WT_N_Ctr	[M+H]+		0.105	FALSE	12.63	801.622		Unknown			3	Normalized unit Height	FALSE	null	null	99.9	99.9	null	null	null	20.14	12hr1_1posAFAMM	801.65186:24 802.65521:5 803.65857:1		0.0574628	0.041953	0.0513787	0.0575803	0.053256	0.0744632	0.0539363	0.051789	0.044344	0.0422861	0.0497122	0.0566758	0.047388	0.0725378	0.058518	0.00599573	0	1	0	0	0	0
569	19.785	802.833	w/o MS2:RIKEN P-VS1 ID-11397 from Mouse_Ear_fads2KO_N_Ctr	[M+H]+		0.039	FALSE	13.65	802.766		Unknown			3	Normalized unit Height	FALSE	null	null	99.5	99.8	null	null	null	32.23	PEBlank_1posAFAMM	802.83344:39 803.83679:22 804.84015:3		0.0133679	0.00628977	0.00685283	0.0102728	0.00957628	0.0101179	0.0217225	0.0237936	0.0210328	0.0111747	0.0272509	0.039496	0.0307853	0.040898	0.0328109	0.0877359	0	3.13334	1.42034	0	0	0
570	18.018	804.606	w/o MS2:RIKEN P-VS1 ID-11444 from Mouse_SmallIntestine_WT_N_F1AA	[M+H]+		0.066	FALSE	13.07	804.585		Unknown			3	Normalized unit Height	FALSE	null	null	99.9	99.9	null	null	null	18.55	DDA_mix1_1posAFAMM	804.60571:24 805.60906:11 806.61242:1		0.0128546	0.0166438	0.0213341	0.0111712	0.0170761	0.0129604	0.000516997	0.000923554	0.00114607	0.000841584	0.000296847	0.000363849	0.000670289	0.000364845	0.000316197	0.000631459	0	2.40241	0.642272	0	0	0
571	18.294	806.637	w/o MS2:RIKEN P-VS1 ID-11555 from Mouse_Brain_WT_N_F1AA	[M+H]+		0.618	FALSE	12.58	806.644		Unknown			3	Normalized unit Height	FALSE	null	null	99.9	99.8	null	null	null	49.96	DDA_mix1_1posAFAMM	806.6366:99 807.63995:45 808.64331:7		0.1676	0.149755	0.160369	0.171221	0.120778	0.105562	0	0	0.000585131	0.000563398	0	0	0	0.000259198	0	0.000654636	0	3.03784	1.89139	0	0	0
573	18.353	807.656	w/o MS2:RIKEN P-VS1 ID-11605 from Mouse_Brain_WT_N_F1AA	[M+H]+		0.013	FALSE	12.48	807.637		Unknown			3	Normalized unit Height	FALSE	null	null	99.9	99.8	null	null	null	15.77	unfed1_1posAFAMM	807.65564:16 808.65899:2 809.66235:0		0.0713209	0.0718105	0.091494	0.0837308	0.0592504	0.0384244	0.00145901	0.0019032	0.00029446	0.000212386	0.00115466	0.00492049	0.000606459	0.000259893	0.00288654	0.00164328	0	2.94458	1.38942	0	0	0
574	18.575	808.668	w/o MS2:RIKEN P-VS1 ID-11672 from Mouse_SmallIntestine_WT_N_F1	[M+H]+	similar chromatogram in higher mz_616; similar chromatogram in higher mz_685	0.066	FALSE	9.42	808.667		Unknown			3	Normalized unit Height	FALSE	null	null	99.8	99.6	null	null	null	43.35	DDA_mix1_2posAFAMM	808.66833:63 809.67168:80 810.67504:18		0.225399	0.176327	0.158324	0.208245	0.193422	0.167386	0.0035159	0.00626903	0.00413437	0.00682556	0.00517832	0.00207045	0.00643741	0.00523355	0.00632709	0.00190059	0	7.07562	2.0033	0	0	0
576	18.587	809.683	w/o MS2:RIKEN P-VS1 ID-11720 from Mouse_Brain_WT_N_F1DHA	[M+H]+		0.066	FALSE	12.9	809.677		Unknown			3	Normalized unit Height	FALSE	null	null	99.9	99.8	null	null	null	21.87	unfed3_2posAFAMM	809.68292:38 810.68627:6 811.68963:1		0.105146	0.0924709	0.0636942	0.0738541	0.0423167	0.06756	0.00249501	0.00437877	0.00194956	0.00411214	0.00169002	0.00404444	0.00337951	0.00172095	0.00252754	0.000742208	0	5.78289	2.27118	0	0	0
577	18.544	809.704	w/o MS2:RIKEN P-VS1 ID-11724 from Mouse_SmallIntestine_WT_N_F1DHA	[M+H]+		0.039	FALSE	14.08	809.721		Unknown			3	Normalized unit Height	FALSE	null	null	99.9	99.9	null	null	null	23.28	3hr1_2posAFAMM	809.70355:31 810.7069:9 811.71026:1		0.0870649	0.0924709	0.103377	0.0928451	0.0855583	0.06756	0.00249501	0.0042816	0.00194956	0.00136423	0.00204653	0.00225326	0.00307266	0.00172095	0.0032789	0.00050556	0	5.78289	2.27118	0	0	0
581	16.527	810.604	w/o MS2:RIKEN P-VS1 ID-11772 from Mouse_Spleen_WT_N_F1AA	[M+H]+		0.066	FALSE	10.17	810.627		Unknown			3	Normalized unit Height	FALSE	null	null	99.8	99.8	null	null	null	22.8	3hr2_2posAFAMM	810.60394:26 811.60729:13 812.61065:2		0.000990668	0.00096001	0.00046609	0.00016068	0.00287131	0.000609107	0.000649633	0.000104525	0.000639442	0	0	0.000765586	0	0.000282923	0.000328957	0	0	1.85554	0.218295	0	0	0
583	16.979	812.604	w/o MS2:RIKEN P-VS1 ID-11873 from Mouse_Muscle_WT_N_F1AA	[M+H]+		0.171	FALSE	8.68	812.588		Unknown			3	Normalized unit Height	FALSE	null	null	99.8	99.7	null	null	null	34.26	3hr2_1posAFAMM	812.60449:64 813.60784:17 814.6112:2		0	0	0.000637473	0	0.00288159	0.00517741	0	0	0.000537322	0	0	0	0	0	0	0	0	1	0	0	0	0
585	17.793	814.67	w/o MS2:RIKEN P-VS1 ID-11963 from Mouse_Brain_fat1TG_N_w6rich	[M+H]+		0.026	FALSE	12.59	814.682		Unknown			3	Normalized unit Height	FALSE	null	null	99.9	99.9	null	null	null	28.6	30min3_2posAFAMM	814.67029:31 815.67364:10 816.677:4		0.0508442	0.0527069	0.0426576	0.0333717	0.0439709	0.0707071	0.0261196	0.0294907	0.0241514	0.0156322	0.0241674	0.033628	0.0267751	0.0247381	0.033996	0.0115731	0	2.66424	1.44435	0	0	0
586	17.537	815.498	w/o MS2:RIKEN P-VS1 ID-11976 from Mouse_Lung_WT_N_F1AA	[M+H]+		0.053	FALSE	8.34	815.474		Unknown			3	Normalized unit Height	FALSE	null	null	99.7	99.6	null	null	null	23.89	DDA_mix1_1posAFAMM	815.49762:42 816.50097:16 817.50433:3		0.0198481	0.0131162	0.0184975	0.0229911	0.0194202	0.0168283	0.000857676	0.000896141	0.000618329	0.00207564	0.00110882	0.000187002	0.000977337	0.00102224	0.000669546	0	0	3.11788	1.3772	0	0	0
587	17.991	816.623	w/o MS2:RIKEN P-VS1 ID-12036 from Mouse_Macrophage_WT_N_F1	[M+H]+		0.579	FALSE	9.13	816.626		Unknown			3	Normalized unit Height	FALSE	null	null	99.8	99.6	null	null	null	93.11	unfed3_1posAFAMM	816.62323:162 817.62658:100 818.62994:16		0.410568	0.389806	0.364273	0.328864	0.299009	0.286006	0.000884917	0.000185045	0.000540128	0.00325468	0.00238667	0.00240076	0.00196371	0.00165753	0.000624812	0.000557742	0	2.33158	0.329538	0	0	0
589	18.435	817.193	w/o MS2:RIKEN P-VS1 ID-12063 from Mouse_Testis_WT_N_Ctr	[M+H]+		0.013	FALSE	9.47	817.101		Unknown			3	Normalized unit Height	FALSE	null	null	99	99.6	null	null	null	15.82	DDA_mix1_1posAFAMM	817.19287:16 818.19622:35 819.19958:26		0.0103469	0.0153556	0.0124307	0.0134054	0.00992548	0.0111162	0	0.00105828	0.000636372	0.00145217	0.00109838	0.000366753	0.0018425	0.00130498	0.00124196	0.00152245	0	0	0.753399	0	0	0
590	17.952	817.634	w/o MS2:RIKEN P-VS1 ID-12077 from Cell_C2C12_WT_N_12h50DHA	[M+H]+		0.039	FALSE	13.46	817.601		Unknown			3	Normalized unit Height	FALSE	null	null	99.8	99.9	null	null	null	31.03	72hr3_1posAFAMM	817.63416:46 818.63751:11 819.64087:4		0.203419	0.1912	0.190477	0.121583	0.145609	0.154571	0.000816817	0.00110613	0.000271002	0.000577905	0.000586518	0.00072111	0.000790416	0.000731134	0.000304326	0	0	0.566752	0.94253	0	0	0
592	18.171	820.643	w/o MS2:RIKEN P-VS1 ID-12218 from Mouse_Brain_WT_N_F1AA	[M+H]+		0.5	FALSE	12.94	820.652		Unknown			3	Normalized unit Height	FALSE	null	null	99.9	99.9	null	null	null	220.56	DDA_mix1_1posAFAMM	820.64307:411 821.64642:96 822.64978:8		0.255882	0.209908	0.268659	0.239472	0.228393	0.195929	0	0	0	0	0	0	0	0	0	0	0	2.06817	0	0	0	0
595	18.449	822.657	w/o MS2:RIKEN P-VS1 ID-12295 from Mouse_Brain_WT_N_F1	[M+H]+		0.711	FALSE	13.47	822.648		Unknown			3	Normalized unit Height	FALSE	null	null	99.9	99.9	null	null	null	322.49	3hr1_2posAFAMM	822.65735:476 823.6607:111 824.66406:15		0.676467	0.573715	0.68399	0.659119	0.610897	0.565352	0.00153603	0.00449383	0.00126936	0.00311738	0.00319857	0.00527667	0.00319084	0.00802153	0.00446698	0.000643253	0	6.3429	1.63179	0	0	0
597	18.197	823.596	w/o MS2:RIKEN P-VS1 ID-12332 from Mouse_Brain_WT_N_F1	[M+H]+		0.013	FALSE	13.29	823.643		Unknown			3	Normalized unit Height	FALSE	null	null	99.7	99.9	null	null	null	27.26	30min2_1posAFAMM	823.59583:27 824.59918:10 825.60254:2		0.0503419	0.0425966	0.0536186	0.0516535	0.0477774	0.0402856	0	0	0	0.000563398	0	0	0	0	0	0	0	0	0	0	0	0
598	18.18	824.648	w/o MS2:RIKEN P-VS1 ID-12386 from Mouse_Brain_WT_N_F1DHA	[M+H]+		0.145	FALSE	12.68	824.654		Unknown			3	Normalized unit Height	FALSE	null	null	99.9	99.8	null	null	null	21.41	48hr1_1posAFAMM	824.64789:27 825.65124:11 826.6546:6		0.0234903	0.0196981	0.0241885	0.013565	0.0246714	0.0236875	0	0.000724041	0	0	0	0	0.000349905	0	0	0	0	0	0.161199	0	0	0
599	18.7	824.679	w/o MS2:RIKEN P-VS1 ID-12392 from Mouse_Heart_WT_N_F1DHA	[M+H]+		0.737	FALSE	13.92	824.678		Unknown			3	Normalized unit Height	FALSE	null	null	99.9	99.9	null	null	null	215.1	DDA_mix1_1posAFAMM	824.67859:343 825.68194:116 826.6853:29		0.578932	0.400573	0.385228	0.447859	0.452605	0.373924	0.00193916	0.00179813	0.00219751	0.00170101	0.0025861	0.00181274	0.00121292	0.00529234	0.000735831	0.00143368	0	5.48033	2.38925	0	0	0
603	18.445	825.749	w/o MS2:RIKEN P-VS1 ID-12430 from Mouse_Ear_WT_N_Ctr	[M+H]+		0.013	FALSE	15.64	825.754		Unknown			3	Normalized unit Height	FALSE	null	null	100	100	null	null	null	25.67	6hr1_1posAFAMM	825.74872:27 826.75207:17 827.75543:4		0.0906193	0.0868477	0.0941335	0.105453	0.10653	0.0949529	0.00445145	0.00171925	0.00167262	0.00201317	0.000598665	0.00233993	0.0032426	0.00275914	0.00220178	0.00105968	0	5.96719	1.99563	0	0	0
606	17.314	828.644	w/o MS2:RIKEN P-VS1 ID-12526 from Mouse_Liver_WT_N_Ctr	[M+H]+		0.026	FALSE	9.78	828.625		Unknown			3	Normalized unit Height	FALSE	null	null	99.8	99.7	null	null	null	54.17	PEBlank_9posAFAMM	828.6441:56 829.64745:32 830.65081:3		0.0770583	0.0962422	0.0904857	0.0928983	0.104413	0.109318	0.124544	0.151164	0.120659	0.117458	0.131719	0.162255	0.151726	0.175303	0.146459	0.0152914	0	1.31559	5.48135	0	0	0
607	18.677	828.649	w/o MS2:RIKEN P-VS1 ID-12535 from Mouse_Heart_WT_N_F1	[M+H]+		0.026	FALSE	9.16	828.661		Unknown			3	Normalized unit Height	FALSE	null	null	99.8	99.5	null	null	null	26.75	DDA_mix1_2posAFAMM	828.64905:37 829.6524:15 830.65576:0		0.0331492	0.0265906	0.0218511	0.0258356	0.0382611	0.0266992	0.00214446	0.00153121	0.00135239	0.00151371	0.00139841	0.00106199	7.90141e-05	0.00400834	0.00214486	0.00142517	0	2.25531	1.66198	0	0	0
609	17.252	829.663	w/o MS2:RIKEN P-VS1 ID-12562 from Mouse_Plasma_ApoEKO_N_F1DHA	[M+H]+		0.013	FALSE	13.41	829.633		Unknown			3	Normalized unit Height	FALSE	null	null	99.9	99.9	null	null	null	18.67	30min3_2posAFAMM	829.66278:19 830.66613:2 831.66949:0		0.0364718	0.0333169	0.0446408	0.0465523	0.0547324	0.0528569	0.0432296	0.0383055	0.0304706	0.0246171	0.040921	0.0456127	0.0442373	0.0563505	0.0476807	0.0058408	0	2.27451	0.543462	0	0	0
610	17.349	829.695	w/o MS2:RIKEN P-VS1 ID-12566 from Mouse_BAT_fads2KO_N_Ctr	[M+H]+		0.053	FALSE	10.19	829.68		Unknown			3	Normalized unit Height	FALSE	null	null	99.8	99.7	null	null	null	20.79	PEBlank_8posAFAMM	829.69525:28 830.6986:8 831.70196:0		0.0341151	0.0660842	0.0531976	0.0673818	0.0600865	0.0631271	0.0687443	0.0619457	0.0702846	0.062865	0.0619835	0.0818803	0.0860198	0.0786207	0.06725	0.00472531	0	5.12186	1.99607	0	0	0
611	19.976	830.844	w/o MS2:RIKEN P-VS1 ID-12630 from Mouse_Ear_fads2KO_N_Ctr	[M+H]+		0.026	FALSE	13.91	830.799		Unknown			3	Normalized unit Height	FALSE	null	null	99.7	99.8	null	null	null	15.31	30min3_1posAFAMM	830.84363:15 831.84698:10 832.85034:3		0.00707523	0.00346955	0.0293661	0.00414931	0.0408575	0.0100448	0.019235	0.0401038	0.0124755	0.031493	0.0521203	0.0201782	0.021499	0.0148608	0.0244876	0.0387476	0	3.61031	1.38324	0	0	0
613	17.543	832.527	w/o MS2:RIKEN P-VS1 ID-12678 from Mouse_Muscle_WT_N_F1DHA	[M+H]+		0.487	FALSE	10.16	832.568		Unknown			3	Normalized unit Height	FALSE	null	null	99.7	99.7	null	null	null	29.41	DDA_mix1_1posAFAMM	832.52716:76 833.53051:42 834.53387:5		0.0707114	0.055439	0.0746122	0.0752222	0.0657037	0.0645227	0.00209527	0.00134048	0.00204133	0.00129448	0.000347282	0	0.00215114	0.00168147	0.000496237	0	0	2.06369	0.959738	0	0	0
614	18.341	832.664	w/o MS2:RIKEN P-VS1 ID-12699 from Mouse_Spleen_WT_N_F1AA	[M+H]+	similar chromatogram in higher mz_722	0.684	FALSE	12.68	832.656		Unknown			3	Normalized unit Height	FALSE	null	null	99.9	99.8	null	null	null	34.43	72hr3_2posAFAMM	832.66437:73 833.66772:40 834.67108:6		0.0856547	0.0847053	0.0914279	0.0885185	0.0676284	0.0456491	0.000225008	0	0.000310564	0	0	0	0	0.000747385	0.00179836	0.00292722	0	1.71884	1.14255	0	0	0
615	17.885	834.616	w/o MS2:RIKEN P-VS1 ID-12781 from Mouse_Feces_WT_N_Ctr	[M+H]+		0.145	FALSE	12.85	834.604		Unknown			3	Normalized unit Height	FALSE	null	null	99.9	99.9	null	null	null	19.91	DDA_mix1_1posAFAMM	834.61646:33 835.61981:14 836.62317:1		0.0207853	0.0181784	0.0169265	0.0112274	0.00656362	0.0121107	0	0.000522627	0.000253548	0.000795471	0.00024979	0	0	0.000215276	0	0.000347876	0	0.576308	0.802328	0	0	0
617	18.561	835.706	w/o MS2:RIKEN P-VS1 ID-12837 from Mouse_Muscle_WT_N_F1	[M+H]+		0.013	FALSE	14.09	835.738		Unknown			3	Normalized unit Height	FALSE	null	null	99.8	99.9	null	null	null	46.31	96hr1_2posAFAMM	835.70587:46 836.70922:18 837.71258:1		0.172816	0.154068	0.145043	0.157035	0.102688	0.0804359	0.00199019	0.00277012	0.000390006	0.000554795	0.00089863	0.00103821	0.00393489	0.00238645	0.00218181	0.00173665	0	2.01485	1.81143	0	0	0
618	17.092	836.639	w/o MS2:RIKEN P-VS1 ID-12877 from Mouse_Brain_WT_N_F1AA	[M+H]+		0.039	FALSE	12.81	836.653		Unknown			3	Normalized unit Height	FALSE	null	null	99.9	99.9	null	null	null	18.05	24hr1_2posAFAMM	836.63928:21 837.64263:11 838.64599:3		0.0102577	0.0111126	0.00541852	0.00378509	0.00256141	0.00639562	0.000526402	0	7.49809e-05	0.000158339	0	0.000425007	0	0.000269411	0	0	0	0	0	0	0	0
619	18.079	836.661	w/o MS2:RIKEN P-VS1 ID-12879 from Mouse_Brain_WT_N_Ctr	[M+H]+		0.026	FALSE	12.6	836.661		Unknown			3	Normalized unit Height	FALSE	null	null	99.9	99.9	null	null	null	17.38	DDA_mix1_1posAFAMM	836.66113:19 837.66448:12 838.66784:1		0.0220634	0.0107417	0.0145704	0.0169218	0.00560309	0.00626026	0.000950032	0.000376515	0	0.000817256	0.000634961	0.00103241	0.00071691	0.000376461	0.00176486	0.000989209	0	0.557126	0.507565	0	0	0
620	18.836	836.712	w/o MS2:RIKEN P-VS1 ID-12886 from Mouse_Brain_WT_N_F1AA	[M+H]+	ion correlated with 730	0.737	FALSE	13.14	836.697		Unknown			3	Normalized unit Height	FALSE	null	null	99.9	99.8	null	null	null	85.77	unfed2_1posAFAMM	836.71204:168 837.71539:96 838.71875:23		0.448943	0.396433	0.382926	0.428797	0.318825	0.272693	0.00405372	0.00765365	0.00519361	0.00552004	0.00484052	0.00493469	0.00416926	0.00243846	0.00625377	0.000341108	0	9.41956	4.19795	0	0	0
621	17.034	838.617	w/o MS2:RIKEN P-VS1 ID-12935 from Mouse_SmallIntestine_fads2KO_N_Ctr	[M+H]+		0.013	FALSE	8.9	838.594		Unknown			3	Normalized unit Height	FALSE	null	null	99.8	99.7	null	null	null	15.88	3hr2_2posAFAMM	838.61694:16 839.62029:8 840.62365:6		0	0.00346955	0.00127495	0	0.00112062	0.00152277	0.000303536	0	0	0	0	0.000824918	0	0	0	0	0	0	0	0	0	0
622	17.292	838.664	w/o MS2:RIKEN P-VS1 ID-12952 from Mouse_Feces_WT_N_Ctr	[M+H]+		0.013	FALSE	12.74	838.67		Unknown			3	Normalized unit Height	FALSE	null	null	99.9	99.9	null	null	null	17.07	24hr1_2posAFAMM	838.66431:19 839.66766:4 840.67102:0		0.00191245	0	0.00270926	0.000638355	0.00288159	0.00137049	0	0	0	0.000541251	0	0	0.00088494	0.000993857	0	0	0	1.5157	0.589012	0	0	0
623	19.058	838.757	w/o MS2:RIKEN P-VS1 ID-12960 from Mouse_Ear_WT_N_Ctr	[M+H]+		0.105	FALSE	13.31	838.749		Unknown			3	Normalized unit Height	FALSE	null	null	99.9	99.8	null	null	null	19.52	unfed3_2posAFAMM	838.75671:24 839.76006:7 840.76342:6		0.0668006	0.0496296	0.0531227	0.0608919	0.0459453	0.0389659	0.00845916	0.00709069	0.00938153	0.00743802	0.0117953	0.0103211	0.00986261	0.00624472	0.0121768	0.00945424	0	12.4787	5.34245	0	0	0
624	17.885	840.604	w/o MS2:RIKEN P-VS1 ID-13003 from Mouse_Kidney_WT_N_F1DHA	[M+H]+		0.039	FALSE	10.47	840.581		Unknown			3	Normalized unit Height	FALSE	null	null	99.8	99.7	null	null	null	17.81	DDA_mix1_1posAFAMM	840.604:22 841.60735:12 842.61071:1		0.025331	0.0314349	0.0217605	0.0101724	0.013981	0.0145862	0	0	0	0.000579428	0.000252889	0	0	0.000210954	0	0	0	1.16827	0.698606	0	0	0
627	17.991	842.641	w/o MS2:RIKEN P-VS1 ID-13091 from Mouse_Macrophage_WT_N_F1DHA	[M+H]+		0.289	FALSE	9.43	842.645		Unknown			3	Normalized unit Height	FALSE	null	null	99.8	99.6	null	null	null	28.66	72hr3_2posAFAMM	842.6413:51 843.64465:29 844.64801:5		0.0489269	0.0613612	0.0369689	0.0348924	0.0407336	0.055402	0.00136386	0	0.000285526	0.000288411	0.000856543	0.000867113	0.00137019	0.00105199	0.00111728	0	0	0.286277	0.199819	0	0	0
629	18.292	842.734	w/o MS2:RIKEN P-VS1 ID-13115 from Mouse_SmallIntestine_WT_N_F1	[M+H]+		0.697	FALSE	13.76	842.757		Unknown			3	Normalized unit Height	FALSE	null	null	99.9	99.9	null	null	null	29.72	24hr3_2posAFAMM	842.73376:47 843.73711:25 844.74047:103		0.0550554	0.0611612	0.0561684	0.0667612	0.0625945	0.06756	0.0717755	0.0836266	0.0626857	0.0676078	0.0750136	0.0840352	0.0819562	0.112407	0.0814178	0.022021	0	1.57033	1.47749	0	0	0
633	18.065	844.648	w/o MS2:RIKEN P-VS1 ID-13159 from Mouse_Spleen_WT_N_F1	[M+H]+		0.066	FALSE	10.21	844.662		Unknown			3	Normalized unit Height	FALSE	null	null	99.8	99.7	null	null	null	17.6	3hr1_2posAFAMM	844.64825:21 845.6516:5 846.65496:1		0.0232185	0.0145726	0.0120412	0.0123025	0.005443	0.00950883	0.00109822	0.000382622	0.000641404	0.00109439	0.000963177	0	0.000870987	0.000869114	0.00100784	0.000328235	0	1.59713	0.488637	0	0	0
635	18.745	845.589	w/o MS2:RIKEN P-VS1 ID-13188 from Mouse_Muscle_WT_N_F1DHA	[M+H]+		0.013	FALSE	9.95	845.585		Unknown			3	Normalized unit Height	FALSE	null	null	99.8	99.6	null	null	null	17.41	DDA_mix1_2posAFAMM	845.58893:22 846.59228:44 847.59564:69		0.0187575	0.0114646	0.00988083	0.017076	0.0173429	0.00869669	0.000313661	0	0	0	0	6.08313e-05	0	0	0.000340067	0	0	0	1.44025	0	0	0
637	18.248	845.659	w/o MS2:RIKEN P-VS1 ID-13197 from Mouse_SmallIntestine_WT_N_F1AA	[M+H]+		0.066	FALSE	14.67	845.69		Unknown			3	Normalized unit Height	FALSE	null	null	99.9	99.9	null	null	null	62.11	12hr1_2posAFAMM	845.65924:105 846.66259:14 847.66595:2		0.276629	0.228001	0.24934	0.234968	0.246696	0.187892	0	0.00217212	0.000537322	0.000563398	0.00118755	0.000690701	0.00121292	0	0	0.0010126	0	0.140938	0.335935	0	0	0
639	18.352	846.684	w/o MS2:RIKEN P-VS1 ID-13237 from Mouse_Lung_WT_N_F1	[M+H]+		0.289	FALSE	10.97	846.672		Unknown			3	Normalized unit Height	FALSE	null	null	99.8	99.7	null	null	null	45	DDA_mix1_1posAFAMM	846.68427:104 847.68762:56 848.69098:20		0.0631302	0.0539237	0.0669976	0.0593138	0.0302567	0.0474088	0.00156391	0.00134758	0.000168959	0	0.00117564	0	0	0.000301362	7.98117e-05	0.000695002	0	2.49174	0.215753	0	0	0
641	18.49	848.659	w/o MS2:RIKEN P-VS1 ID-13314 from Mouse_Brain_WT_N_F1	[M+H]+		0.539	FALSE	13.21	848.68		Unknown			3	Normalized unit Height	FALSE	null	null	99.9	99.9	null	null	null	243.06	3hr1_2posAFAMM	848.659:361 849.66235:95 850.66571:17		0.528436	0.437615	0.498273	0.54402	0.462584	0.385074	0.00372381	0.00536943	0.00164989	0.00152902	0.00403373	0.00130151	0.00186334	0.00280193	0.00217153	0	0	2.68321	1.47541	0	0	0
644	18.509	851.654	w/o MS2:RIKEN P-VS1 ID-13439 from Mouse_Heart_WT_N_F1	[M+H]+		0.013	FALSE	14.18	851.688		Unknown			3	Normalized unit Height	FALSE	null	null	99.8	99.9	null	null	null	31.74	96hr1_2posAFAMM	851.65424:32 852.65759:15 853.66095:2		0.0650427	0.064614	0.0739646	0.0733221	0.069674	0.0691843	0.00185658	0.00407867	0.00367646	0.000978169	0.00263484	0.00208073	0.00378231	0.000953671	0.00245225	0.000363897	0	4.57537	2.30415	0	0	0
645	18.499	852.638	w/o MS2:RIKEN P-VS1 ID-13480 from Mouse_Spleen_WT_N_F1	[M+H]+		0.026	FALSE	9.76	852.64		Unknown			3	Normalized unit Height	FALSE	null	null	99.8	99.6	null	null	null	16.6	30min3_1posAFAMM	852.63806:18 853.64141:6 854.64477:0		0.0217131	0.018102	0.0344944	0.0359784	0.0285135	0.0230107	0.00194708	0.0023476	0.000932653	0.000771143	0.00252021	0.00204921	0.00133759	0.00035899	0.00246876	0.000364273	0	3.97273	1.21715	0	0	0
650	18.762	853.645	w/o MS2:RIKEN P-VS1 ID-13529 from Mouse_Heart_WT_N_F1EPA	[M+H]+		0.053	FALSE	8.85	853.645		Unknown			3	Normalized unit Height	FALSE	null	null	99.8	99.5	null	null	null	57.92	DDA_mix1_2posAFAMM	853.64526:143 854.64861:143 855.65197:40		0.0768072	0.069106	0.0861651	0.0762479	0.0893115	0.092195	0.00244393	0.00380121	0.000537322	0.00239444	0.00158742	0	0.00166776	0.00550158	0.00261695	0.00218034	0	3.3674	3.62338	0	0	0
651	19.199	853.699	w/o MS2:RIKEN P-VS1 ID-13535 from Mouse_Brain_WT_N_F1DHA	[M+H]+		0.013	FALSE	13.13	853.695		Unknown			3	Normalized unit Height	FALSE	null	null	99.9	99.8	null	null	null	31.81	12hr2_2posAFAMM	853.69879:32 854.70214:5 855.7055:4		0.218754	0.178539	0.191791	0.233159	0.15774	0.11551	0.00772095	0.0113764	0.00401371	0.00420185	0.00489427	0.00820283	0.00224748	0.00278392	0.0108692	0.000557742	0	10.6935	4.20112	0	0	0
653	18.766	854.712	w/o MS2:RIKEN P-VS1 ID-13578 from Cell_HEK293_WT_N_Ctr	[M+H]+		0.013	FALSE	13.39	854.702		Unknown			3	Normalized unit Height	FALSE	null	null	99.9	99.9	null	null	null	15.78	unfed2_1posAFAMM	854.7124:16 855.71575:1 856.71911:0		0.0393502	0.0251249	0.0246667	0.0406064	0.0435796	0.0322657	0.00183053	0.000108373	7.87136e-05	0.000987695	0.000296888	0.00172675	0	0.00227242	0.00219166	0.00146003	0	5.00691	2.55716	0	0	0
654	18.937	855.665	w/o MS2:RIKEN P-VS1 ID-13598 from Mouse_Plasma_ApoEKO_N_Ctr	[M+H]+		0.013	FALSE	13.52	855.643		Unknown			3	Normalized unit Height	FALSE	null	null	99.9	99.9	null	null	null	127.08	DDA_mix1_2posAFAMM	855.66541:127 856.66876:165 857.67212:38		0.122996	0.0867554	0.0794362	0.0932707	0.104911	0.0853595	0.000995106	0.000824804	0.00114134	0.000928678	0.0021576	0.00135921	0.00100668	0.000858214	0.0024814	0	0	1.46745	1.78235	0	0	0
657	18.944	856.759	w/o MS2:RIKEN P-VS1 ID-13654 from Mouse_Plasma_ApoEKO_N_F1EPA	[M+H]+		0.013	FALSE	15.5	856.773		Unknown			3	Normalized unit Height	FALSE	null	null	100	99.9	null	null	null	19.11	3hr2_1posAFAMM	856.75891:19 857.76226:2 858.76562:1		0.0507283	0.0361537	0.036212	0.0392943	0.0526334	0.0492361	0.000753593	0.00071908	0.00020904	0.00055303	0.000465187	0.0017751	0.000168235	0.000101356	0.00137096	0	0	3.47051	2.0262	0	0	0
660	20.236	858.887	w/o MS2:RIKEN P-VS1 ID-13739 from Mouse_BAT_fads2KO_N_Ctr	[M+H]+		0.026	FALSE	15.57	858.828		Unknown			3	Normalized unit Height	FALSE	null	null	99.6	99.9	null	null	null	21.28	PEBlank_1posAFAMM	858.88715:23 859.8905:6 860.89386:6		0.0134099	0.00832126	0.0175101	0.00820107	0.0116428	0.0114741	0.0135595	0.0164094	0.010322	0.00921062	0.00948015	0.0207921	0.0174538	0.014904	0.0131576	0.0509861	0	0.543301	0.983456	0	0	0
662	18.627	860.693	w/o MS2:RIKEN P-VS1 ID-13786 from Mouse_Feces_WT_N_Ctr	[M+H]+		0.711	FALSE	12.79	860.709		Unknown			3	Normalized unit Height	FALSE	null	null	99.9	99.8	null	null	null	44.42	72hr3_2posAFAMM	860.69257:93 861.69592:53 862.69928:10		0.186899	0.122409	0.121084	0.124089	0.104217	0.0728389	0.0017928	0.00380936	0.00100906	0.00196126	0.00403696	0.00326613	0.00171767	0.00145129	0.00235821	0.000753212	0	3.59397	1.92126	0	0	0
663	18.601	861.694	w/o MS2:RIKEN P-VS1 ID-13815 from Mouse_Heart_WT_N_F1EPA	[M+H]+		0.013	FALSE	14.15	861.711		Unknown			3	Normalized unit Height	FALSE	null	null	99.9	99.9	null	null	null	41.34	DDA_mix1_1posAFAMM	861.69434:41 862.69769:9 863.70105:1		0.0866399	0.064438	0.0557966	0.0668854	0.0480443	0.0300662	0.000738921	0.00113424	0.00156131	0.00148383	0.00226598	0.00201216	0.00155647	0.00179977	0.00197946	0.000357331	0	1.3642	1.64291	0	0	0
664	17.229	862.658	w/o MS2:RIKEN P-VS1 ID-13851 from Mouse_Brain_WT_N_F1AA	[M+H]+		0.053	FALSE	12.81	862.67		Unknown			3	Normalized unit Height	FALSE	null	null	99.9	99.9	null	null	null	23.77	24hr1_1posAFAMM	862.65778:36 863.66113:18 864.66449:8		0.0224497	0.0191383	0.0168788	0.0152837	0.00502868	0.00867841	0.000161811	0	0.00031108	7.79512e-05	0	0	0	0.000382155	0	0	0	0.580834	0.307263	0	0	0
666	17.433	862.677	w/o MS2:RIKEN P-VS1 ID-13854 from Mouse_Adipose_WT_N_F1AA	[M+H]+		0.513	FALSE	13.92	862.688		Unknown			3	Normalized unit Height	FALSE	null	null	100	99.9	null	null	null	26.68	DDA_mix1_1posAFAMM	862.67719:54 863.68054:31 864.6839:44		0.0286229	0.0155423	0.0216379	0.0167391	0.00976539	0.00839213	0.000299165	0.00145216	0.000499222	8.47748e-05	9.12345e-05	0	0	0	0	0	0	0.773091	1.09966	0	0	0
668	19.354	862.753	w/o MS2:RIKEN P-VS1 ID-13862 from Mouse_AdrenalGlands_fads2KO_N_Ctr	[M+H]+		0.013	FALSE	13.44	862.754		Unknown			3	Normalized unit Height	FALSE	null	null	99.9	99.8	null	null	null	16.25	96hr2_1posAFAMM	862.75336:16 863.75671:4 864.76007:3		0.00156474	0.0009051	0.000637473	0.00255342	0	0.00106594	0.00146048	0.000920307	0.00075648	0.00154497	0.000337879	0.00233202	0.000782508	0.001081	0.000434417	0.000680097	0	3.11311	1.58836	0	0	0
670	17.437	864.681	w/o MS2:RIKEN P-VS1 ID-13921 from Mouse_Brain_WT_N_F1	[M+H]+		0.026	FALSE	13.15	864.683		Unknown			3	Normalized unit Height	FALSE	null	null	100	99.9	null	null	null	24.45	DDA_mix1_2posAFAMM	864.68134:30 865.68469:16 866.68805:17		0.0281911	0.0241578	0.0149392	0.013831	0.0117389	0.0116407	0	0.000656244	0	0.00120061	0	0	0	0	0	0	0	2.41811	1.28837	0	0	0
671	19.087	864.708	w/o MS2:RIKEN P-VS1 ID-13924 from Mouse_Muscle_WT_N_F1DHA	[M+H]+		0.303	FALSE	14.07	864.711		Unknown			3	Normalized unit Height	FALSE	null	null	99.9	99.9	null	null	null	47.78	DDA_mix1_1posAFAMM	864.70789:128 865.71124:78 866.7146:13		0.330661	0.256126	0.246702	0.278748	0.258596	0.195726	0.0027818	0.00441274	0.00370292	0.00207819	0.00428798	0.00259233	0.00287235	0.00116622	0.00486973	0.00228692	0	5.24756	2.9402	0	0	0
673	17.915	866.645	w/o MS2:RIKEN P-VS1 ID-13985 from Mouse_Heart_WT_N_F1AA	[M+H]+		0.513	FALSE	9.64	866.635		Unknown			3	Normalized unit Height	FALSE	null	null	99.8	99.7	null	null	null	28.7	DDA_mix1_1posAFAMM	866.64459:56 867.64794:39 868.6513:16		0.0427168	0.0448441	0.0293259	0.0325978	0.0189153	0.0167842	0.00171038	0.000989595	0.000829152	0.000547613	0	0.00104567	0	0	0.000334659	0.000738943	0	1.46616	0.493372	0	0	0
674	17.647	866.72	w/o MS2:RIKEN P-VS1 ID-14002 from Mouse_Feces_WT_ABX_Ctr	[M+H]+		0.342	FALSE	13.15	866.716		Unknown			3	Normalized unit Height	FALSE	null	null	99.9	99.9	null	null	null	31.32	24hr1_1posAFAMM	866.71997:64 867.72332:42 868.72668:5		0.0280592	0.0128349	0.0089607	0.0133493	0.00951636	0.0120084	0.000187994	0.00121659	0.00133755	0.00154886	0.00161178	0.000543596	0.00130457	0.00297198	0.00143782	0	0	1.49406	1.52349	0	0	0
676	17.775	868.641	w/o MS2:RIKEN P-VS1 ID-14050 from Mouse_Macrophage_WT_N_F1AA	[M+H]+		0.079	FALSE	9.9	868.656		Unknown			3	Normalized unit Height	FALSE	null	null	99.8	99.7	null	null	null	36.36	unfed1_2posAFAMM	868.64148:51 869.64483:43 870.64819:3		0.00434648	0.00733916	0.0105714	0.00916748	0.131308	0.123141	0.00033086	0.00100234	0.000961788	0.00152153	6.08958e-05	0.00157591	0.000442461	0.000693776	0	0	0	2.007	0.924907	0	0	0
677	17.696	868.697	w/o MS2:RIKEN P-VS1 ID-14055 from Mouse_Aorta_ApoEKO_N_Ctr	[M+H]+		0.105	FALSE	13.88	868.681		Unknown			3	Normalized unit Height	FALSE	null	null	99.9	99.9	null	null	null	33.26	12hr3_2posAFAMM	868.69659:38 869.69994:23 870.7033:1		0.004315	0.00448961	0.0122714	0.0135239	0.0827834	0.0823308	0.000836102	0.00124537	0.000937385	0.00069046	0.00102156	0.00135394	0.00119223	0.00134886	0.000733533	0	0	1.08362	1.1051	0	0	0
678	17.702	869.617	w/o MS2:RIKEN P-VS1 ID-14080 from Mouse_Aorta_ApoEKO_N_F1DHA	[M+H]+		0.013	FALSE	13.98	869.589		Unknown			3	Normalized unit Height	FALSE	null	null	99.9	99.9	null	null	null	16.09	6hr3_1posAFAMM	869.61707:16 870.62042:6 871.62378:1		0.00121702	0.00602856	0.00988083	0.0117918	0.0329426	0.0366817	0.000378337	0.00134918	0.00100928	0.00113237	9.17036e-05	0.0022395	0.000388343	0.0010386	0.00116979	0	0	1.49214	1.49048	0	0	0
679	17.775	869.695	w/o MS2:RIKEN P-VS1 ID-14089 from Mouse_Muscle_WT_N_F1AA	[M+H]+		0.013	FALSE	14.46	869.696		Unknown			3	Normalized unit Height	FALSE	null	null	100	99.9	null	null	null	17.21	72hr1_1posAFAMM	869.69489:20 870.69824:7 871.7016:3		0.00608508	0.0124136	0.00834027	0.00941573	0.0724488	0.0611644	0.000710178	0.00130075	0.000347955	0.00102891	0	0.000739995	0.000172302	0.0010386	0	0	0	2.26794	1.18339	0	0	0
681	18.084	870.679	w/o MS2:RIKEN P-VS1 ID-14121 from Mouse_Macrophage_WT_N_F1	[M+H]+		0.026	FALSE	10.33	870.677		Unknown			3	Normalized unit Height	FALSE	null	null	99.8	99.7	null	null	null	68.8	unfed1_1posAFAMM	870.67908:73 871.68243:27 872.68579:6		0.0136534	0.00706241	0.00550378	0.0101334	0.169836	0.176878	0.00314214	0.00383389	0.00237208	0.0038561	0.00253667	0.00354268	0.00367625	0.00373819	0.00295226	0.000895236	0	1.44525	0.529154	0	0	0
683	18.013	871.673	w/o MS2:RIKEN P-VS1 ID-14156 from Mouse_Kidney_WT_N_F1AA	[M+H]+		0.013	FALSE	14.75	871.711		Unknown			3	Normalized unit Height	FALSE	null	null	99.8	99.9	null	null	null	16.2	72hr1_1posAFAMM	871.6734:17 872.67675:2 873.68011:0		0.00131599	0.00363307	0.0058298	0.00439928	0.0381544	0.0545353	0.00207253	0.00292616	0.00127765	0.000381937	0.00116239	0.00010096	0.00131145	0.000403201	0.0013799	0.000348551	0	3.80736	1.18369	0	0	0
687	18.533	873.699	w/o MS2:RIKEN P-VS1 ID-14241 from Mouse_Kidney_WT_N_F1AA	[M+H]+		0.013	FALSE	15.06	873.727		Unknown			3	Normalized unit Height	FALSE	null	null	99.9	99.9	null	null	null	67.92	12hr3_1posAFAMM	873.69873:68 874.70208:16 875.70544:3		0.373701	0.363582	0.37085	0.316358	0.344385	0.3233	0.00172859	0.00493637	0.00243268	0.00164055	0.000535228	0.00137108	0.00199551	0.00344914	0.00357418	0.000931666	0	2.14804	0.843924	0	0	0
688	18.64	874.661	w/o MS2:RIKEN P-VS1 ID-14292 from Mouse_Adipose_WT_N_F1AA	[M+H]+		0.013	FALSE	14.5	874.665		Unknown			3	Normalized unit Height	FALSE	null	null	100	99.9	null	null	null	24.65	24hr1_2posAFAMM	874.66071:36 875.66406:18 876.66742:4		0.0338446	0.0177693	0.0238344	0.0221296	0.0151372	0.0159383	0.00227633	0.000838718	0.00198979	0.000750815	0.00245968	0.00120398	0.000608011	0.00195806	0.00115746	0.000957436	0	0	1.0139	0	0	0
692	19	878.723	w/o MS2:RIKEN P-VS1 ID-14482 from Mouse_Heart_WT_N_F1EPA	[M+H]+		0.711	FALSE	14.25	878.719		Unknown			3	Normalized unit Height	FALSE	null	null	99.9	99.9	null	null	null	275.53	DDA_mix1_1posAFAMM	878.72278:402 879.72613:117 880.72949:25		0.641541	0.535131	0.53275	0.619239	0.577883	0.486591	0.00234629	0.00199111	0.00349259	0.00183104	0.00336711	0.00307483	0.00262659	0.00541854	0.00143056	0	0	1.71297	1.33611	0	0	0
693	11.758	880.489	w/o MS2:RIKEN P-VS1 ID-14530 from Mouse_Macrophage_WT_N_F1AA	[M+H]+		0.013	FALSE	10.61	880.507		Unknown			3	Normalized unit Height	FALSE	null	null	100	100	null	null	null	19.09	48hr1_2posAFAMM	880.48895:25 881.4923:8 882.49566:4		0.0175927	0.0103344	0.0171015	0.010481	0.00496274	0.00441602	0.00677459	0.00789738	0.00922382	0.0064915	0.00876948	0.00670776	0.0108977	0.00449012	0.00535243	0.00278871	0	8.82256	6.46259	0	0	0
694	18.745	880.662	w/o MS2:RIKEN P-VS1 ID-14547 from Mouse_SmallIntestine_WT_N_F1	[M+H]+		0.013	FALSE	14.55	880.674		Unknown			3	Normalized unit Height	FALSE	null	null	99.9	99.9	null	null	null	36.35	DDA_mix1_2posAFAMM	880.66235:37 881.6657:19 882.66906:2		0.0177337	0.0207838	0.0126609	0.00847593	0.0233017	0.01895	0.00122442	0	0	0.000649336	8.90182e-05	6.81928e-05	0	0.000934231	0.000807156	0.000697178	0	0.878531	2.9544	0	0	0
696	19.424	880.774	w/o MS2:RIKEN P-VS1 ID-14561 from Mouse_Heart_WT_N_F1	[M+H]+	similar chromatogram in higher mz_741	0.724	FALSE	13.85	880.773		Unknown			3	Normalized unit Height	FALSE	null	null	99.9	99.8	null	null	null	88.07	48hr3_2posAFAMM	880.77448:145 881.77783:70 882.78119:22		0.334274	0.247528	0.224036	0.288731	0.206443	0.133428	0.0147502	0.0154443	0.0100623	0.0156675	0.012636	0.0113418	0.0108219	0.0215235	0.0175949	0.00286435	0	16.9634	10.085	0	0	0
697	19.037	881.722	w/o MS2:RIKEN P-VS1 ID-14580 from Mouse_Plasma_ApoEKO_N_F1DHA	[M+H]+		0.382	FALSE	13.72	881.731		Unknown			3	Normalized unit Height	FALSE	null	null	99.9	99.9	null	null	null	29.82	96hr2_1posAFAMM	881.72229:40 882.72564:13 883.729:1		0.0636518	0.0630384	0.0716626	0.066247	0.0894538	0.0567315	0.00180862	0.00180858	0.000537322	0.00121141	0.00420994	0.00291598	0.000710114	0.00392377	0.0023987	0.0029593	0	6.23059	2.81649	0	0	0
699	13.518	882.586	w/o MS2:RIKEN P-VS1 ID-14590 from Mouse_Spleen_WT_N_F1AA	[M+H]+		0.013	FALSE	9.76	882.571		Unknown			3	Normalized unit Height	FALSE	null	null	99.9	99.9	null	null	null	16.98	48hr1_2posAFAMM	882.58588:18 883.58923:7 884.59259:4		0.0057425	0.00836029	0.00418317	0.00621964	0.00643487	0.00691082	0.000482996	0.00116944	0.000541303	0.00124004	0.000701	0.000979371	0.000475127	0	0.000497464	0	0	2.77753	2.15392	0	0	0
700	19.012	882.785	w/o MS2:RIKEN P-VS1 ID-14617 from Mouse_Testis_WT_N_Ctr	[M+H]+		0.013	FALSE	14.92	882.765		Unknown			3	Normalized unit Height	FALSE	null	null	99.9	99.9	null	null	null	16.58	72hr1_1posAFAMM	882.7851:17 883.78845:10 884.79181:0		0.0321446	0.025678	0.0341402	0.0300204	0.0368025	0.0231968	0	0.000724041	0.00113431	0.000985947	0.00173778	0.0015162	0.000606459	0.00205531	0.000380742	0.000369485	0	5.10747	1.95705	0	0	0
702	18.258	884.725	w/o MS2:RIKEN P-VS1 ID-14670 from Mouse_Feces_WT_N_Ctr	[M+H]+		0.053	FALSE	13.57	884.729		Unknown			3	Normalized unit Height	FALSE	null	null	99.9	99.9	null	null	null	30.11	PEBlank10posAFAMM	884.72504:51 885.72839:29 886.73175:5		0.0644438	0.0676645	0.0726011	0.0826492	0.0854693	0.0948683	0.136082	0.148489	0.128355	0.132367	0.12494	0.188005	0.157376	0.207526	0.153016	0.0213551	0	1.54206	1.93172	0	0	0
703	18.297	884.736	w/o MS2:RIKEN P-VS1 ID-14672 from Mouse_Lung_WT_N_F1EPA	[M+H]+		0.789	FALSE	14.81	884.753		Unknown			3	Normalized unit Height	FALSE	null	null	99.9	99.9	null	null	null	38.45	PEBlank_4posAFAMM	884.73608:73 885.73943:33 886.74279:8		0.0644438	0.0676645	0.0726011	0.0826492	0.0854693	0.0948683	0.136082	0.148489	0.128355	0.132367	0.139092	0.188005	0.178181	0.207526	0.153016	0.0134563	0	7.25336	1.93172	0	0	0
707	18.882	888.727	w/o MS2:RIKEN P-VS1 ID-14796 from Mouse_Liver_WT_N_F1DHA	[M+H]+		0.618	FALSE	14.21	888.764		Unknown			3	Normalized unit Height	FALSE	null	null	99.8	99.9	null	null	null	29.46	DDA_mix1_1posAFAMM	888.72736:55 889.73071:40 890.73407:8		0.121257	0.0869733	0.0782144	0.0914975	0.0892225	0.0502005	0.00231871	0.00143075	0.00108197	0.00174819	0.00180358	0.000774826	0.00229498	0.00233684	0.00228401	0.000375182	0	1.23658	0.846681	0	0	0
710	17.605	890.755	w/o MS2:RIKEN P-VS1 ID-14859 from Mouse_Adipose_WT_N_F1	[M+H]+		0.092	FALSE	13.69	890.777		Unknown			3	Normalized unit Height	FALSE	null	null	99.9	99.9	null	null	null	23.81	24hr1_2posAFAMM	890.75452:39 891.75787:15 892.76123:20		0.0198769	0.0124443	0.0248929	0.0181519	0.0101953	0.0107885	0.00038303	0.000580993	0.000771553	0.00125383	0.000492573	0	0.00121095	0.00151008	0.00110351	0.000557742	0	1.93288	0.461376	0	0	0
711	19.111	891.734	w/o MS2:RIKEN P-VS1 ID-14885 from Mouse_Ear_WT_N_Ctr	[M+H]+		0.013	FALSE	14.29	891.72		Unknown			3	Normalized unit Height	FALSE	null	null	99.9	99.9	null	null	null	17.09	72hr2_2posAFAMM	891.73413:17 892.73748:2 893.74084:0		0.0718812	0.0497302	0.0427461	0.0656796	0.0409826	0.0295586	0.00154976	0.00217156	0.0020886	0.00117573	0.00144967	0.00219131	0.0011925	0.00130084	0.00329081	0.00285932	0	1.56615	1.71136	0	0	0
713	17.672	892.744	w/o MS2:RIKEN P-VS1 ID-14933 from Mouse_Lung_WT_N_F1	[M+H]+		0.053	FALSE	14.39	892.737		Unknown			3	Normalized unit Height	FALSE	null	null	100	99.9	null	null	null	25.17	24hr1_1posAFAMM	892.74359:33 893.74694:22 894.7503:5		0.0144546	0.0104069	0.00557789	0.00803865	0.0027215	0.00365464	0.000580584	0.00115164	0.0011951	0.00116825	0.000952363	0.00210039	0.00138209	0.00106909	0.00119388	0	0	1.57178	0.81461	0	0	0
715	17.247	893.57	w/o MS2:RIKEN P-VS1 ID-14949 from Mouse_Feces_WT_ABX_Ctr	[M+H]+		0.013	FALSE	12.96	893.554		Unknown			3	Normalized unit Height	FALSE	null	null	99.9	99.9	null	null	null	17.03	DDA_mix1_1posAFAMM	893.56964:17 894.57299:2 895.57635:2		0.00623753	0.00694801	0.00797107	0.00565645	0.00741681	0.00809886	0.000328475	0.00112056	0	0.000325367	0	0.000136721	0.000423211	0	0	0	0	0.825079	0.547897	0	0	0
716	18.079	893.709	w/o MS2:RIKEN P-VS1 ID-14960 from Mouse_Spleen_WT_N_F1DHA	[M+H]+		0.013	FALSE	14.25	893.691		Unknown			3	Normalized unit Height	FALSE	null	null	99.9	99.9	null	null	null	20.06	24hr1_1posAFAMM	893.70892:21 894.71227:11 895.71563:14		0.0217983	0.0135469	0.00995842	0.016445	0.0107615	0.00532968	0.0039047	0.00184918	0.00347778	0.00349246	0.00228647	0.00305826	0.00242084	0.00201666	0.00253642	0.000836115	0	0.455575	1.34329	0	0	0
717	17.788	894.659	w/o MS2:RIKEN P-VS1 ID-14994 from Mouse_Heart_WT_N_F1AA	[M+H]+		0.013	FALSE	10.66	894.669		Unknown			3	Normalized unit Height	FALSE	null	null	99.9	99.7	null	null	null	18.45	DDA_mix1_1posAFAMM	894.65942:25 895.66277:25 896.66613:5		0.00863913	0.0088795	0.00808905	0.0107797	0.0541988	0.0539567	0	0.000911077	0.000609867	0.000981167	0.00018639	0	0.00155971	0.000991433	0	0	0	2.0636	1.21613	0	0	0
719	17.972	894.7	w/o MS2:RIKEN P-VS1 ID-14996 from Mouse_Testis_WT_N_Ctr	[M+H]+		0.105	FALSE	10.31	894.674		Unknown			3	Normalized unit Height	FALSE	null	null	99.8	99.7	null	null	null	25.18	24hr1_2posAFAMM	894.70038:37 895.70373:23 896.70709:4		0.0122987	0.0118167	0.0141312	0.0171264	0.00801131	0.0133529	0.000511822	0.00149033	0.000870303	0.000320321	0.00129966	0.00069645	0.00210528	0.000840285	0.000348726	0	0	0.303975	0.0751693	0	0	0
722	18.341	896.685	w/o MS2:RIKEN P-VS1 ID-15049 from Mouse_Lung_WT_N_F1AA	[M+H]+		0.158	FALSE	10.97	896.683		Unknown			3	Normalized unit Height	FALSE	null	null	99.9	99.7	null	null	null	32.59	12hr2_1posAFAMM	896.68518:55 897.68853:34 898.69189:26		0.0277402	0.0266694	0.0241567	0.0180867	0.0523133	0.0534321	0.00361053	0.000834994	0.000767998	0	0	0.000172675	0	0	0.00124249	0.00399007	0	7.26361	2.29525	0	0	0
724	18.031	896.704	w/o MS2:RIKEN P-VS1 ID-15057 from Mouse_Adipose_WT_N_F1	[M+H]+		0.224	FALSE	13.34	896.724		Unknown			3	Normalized unit Height	FALSE	null	null	99.9	99.9	null	null	null	48.59	96hr2_1posAFAMM	896.70404:79 897.70739:38 898.71075:10		0.0240492	0.00994334	0.0211546	0.0202678	0.157402	0.159501	0.00702378	0.0035917	0.00308494	0.00388287	0.00422147	0.00196055	0.00382921	0.0068066	0.00613361	0.00141811	0	5.56929	3.51961	0	0	0
725	18.104	896.783	w/o MS2:RIKEN P-VS1 ID-15067 from Mouse_Plasma_ApoEKO_N_Ctr	[M+H]+		0.053	FALSE	15.91	896.815		Unknown			3	Normalized unit Height	FALSE	null	null	99.9	100	null	null	null	46.62	unfed1_2posAFAMM	896.78333:82 897.78668:39 898.79004:10		0.0355767	0.0197198	0.0239917	0.0385259	0.208897	0.189618	0.00313167	0.00297748	0.00301476	0.00348056	0.00189854	0.00477407	0.00247433	0.0068066	0.00613361	0.00139436	0	6.5531	3.51961	0	0	0
729	18.595	898.713	w/o MS2:RIKEN P-VS1 ID-15133 from Mouse_SmallIntestine_WT_N_F1DHA	[M+H]+		0.408	FALSE	14.8	898.72		Unknown			3	Normalized unit Height	FALSE	null	null	100	99.9	null	null	null	28.82	DDA_mix1_1posAFAMM	898.7135:66 899.71685:40 900.72021:14		0.105455	0.0705809	0.072849	0.076638	0.0591259	0.065259	0.00275202	0.00333579	0.00141735	0.00332234	0.00448987	0.00275864	0.00265535	0.00483061	0.00365446	0.00190726	0	5.61718	0.805175	0	0	0
730	18.811	900.712	w/o MS2:RIKEN P-VS1 ID-15200 from Mouse_Muscle_WT_N_F1DHA	[M+H]+	ion correlated with 620	0.737	FALSE	14	900.71		Unknown			3	Normalized unit Height	FALSE	null	null	99.9	99.9	null	null	null	85.26	DDA_mix1_1posAFAMM	900.71246:159 901.71581:129 902.71917:35		0.364776	0.315075	0.333434	0.353666	0.317651	0.241646	0.0034679	0.00557022	0.00447379	0.00312516	0.00236533	0.00217012	0.00220991	0.000641155	0.00323929	0.00217843	0	2.16886	1.84698	0	0	0
736	19.018	904.731	w/o MS2:RIKEN P-VS1 ID-15347 from Mouse_AdrenalGlands_fads2KO_N_Ctr	[M+H]+		0.026	FALSE	13.25	904.765		Unknown			3	Normalized unit Height	FALSE	null	null	99.8	99.8	null	null	null	88.95	96hr1_1posAFAMM	904.73108:92 905.73443:15 906.73779:0		0.151547	0.106031	0.125157	0.148985	0.122201	0.0899785	0.000602874	0.000648297	0.00133694	0	0.00217567	0.000708922	0.00194914	0	0.00212189	0.000775492	0	1.32997	0.320943	0	0	0
742	19.196	909.666	w/o MS2:RIKEN P-VS1 ID-15522 from Mouse_Plasma_ApoEKO_N_F1DHA	[M+H]+		0.013	FALSE	13.58	909.643		Unknown			3	Normalized unit Height	FALSE	null	null	99.9	99.8	null	null	null	54.03	DDA_mix1_2posAFAMM	909.66571:54 910.66906:90 911.67242:19		0.0316231	0.00890014	0.00750802	0.0240447	0.015493	0.0191023	0.000298917	0.00172685	0.000177194	0.000904343	0.00155578	0.00265019	0.00177143	0	0.002035	0.00153386	0	2.56142	1.50593	0	0	0
743	19.268	909.755	w/o MS2:RIKEN P-VS1 ID-15533 from Mouse_Adipose_WT_N_F1DHA	[M+H]+		0.013	FALSE	13.8	909.768		Unknown			3	Normalized unit Height	FALSE	null	null	99.9	99.9	null	null	null	18.24	3hr1_2posAFAMM	909.75458:18 910.75793:13 911.76129:4		0.0311015	0.0174315	0.0176367	0.0240447	0.0159733	0.0191023	0.00209034	0.00172685	0.000686419	0.000500802	0.0016079	0.00300332	0.00183017	0.00115601	0.000541994	0	0	4.53778	1.17223	0	0	0
744	19.339	918.755	w/o MS2:RIKEN P-VS1 ID-15792 from Mouse_Adipose_WT_N_F1	[M+H]+		0.039	FALSE	13.34	918.774		Unknown			3	Normalized unit Height	FALSE	null	null	99.9	99.8	null	null	null	16.37	3hr1_2posAFAMM	918.75464:17 919.75799:13 920.76135:2		0.0251903	0.013191	0.00812778	0.0129267	0.0107259	0.00600647	0.00240271	0.00257018	0.00207163	0.00321773	0.00266694	0.00475496	0.00358267	0.00383498	0.00120429	0.00068008	0	5.09825	2.55833	0	0	0
745	19.533	920.761	w/o MS2:RIKEN P-VS1 ID-15848 from Mouse_Adipose_WT_N_F1EPA	[M+H]+		0.263	FALSE	14.69	920.765		Unknown			3	Normalized unit Height	FALSE	null	null	99.9	99.9	null	null	null	21.06	DDA_mix1_2posAFAMM	920.7608:35 921.76415:28 922.76751:5		0.0377854	0.0221749	0.0206647	0.0208707	0.0174318	0.014111	0.00179788	0.00207678	0.00254439	0.0012822	0.00273462	0.00267685	0.00178663	0.00419866	0.00162782	0	0	3.67607	2.02378	0	0	0
746	18.047	922.735	w/o MS2:RIKEN P-VS1 ID-15884 from Mouse_Heart_WT_N_F1	[M+H]+		0.039	FALSE	14.24	922.757		Unknown			3	Normalized unit Height	FALSE	null	null	99.9	99.9	null	null	null	17.39	DDA_mix1_1posAFAMM	922.73468:21 923.73803:5 924.74139:1		0.00707649	0.00284531	0.00382484	0.00894025	0.0104947	0.0129435	0.000757896	0.00178099	0.0021587	0.00175041	0.00313946	0.00128077	0.00172407	0.00214546	0.00216092	0.000365006	0	5.7667	2.07481	0	0	0
748	18.343	924.686	w/o MS2:RIKEN P-VS1 ID-15923 from Mouse_Brain_WT_N_F1AA	[M+H]+		0.237	FALSE	9.71	924.683		Unknown			3	Normalized unit Height	FALSE	null	null	99.8	99.6	null	null	null	20.47	DDA_mix1_1posAFAMM	924.68555:35 925.6889:15 926.69226:3		0.00716687	0.00727024	0.011446	0.00959305	0.0930824	0.0687275	0.000947631	0	0	0	0	0	0	0	0	0.00159293	0	2.04893	0.986821	0	0	0
750	18.657	926.699	w/o MS2:RIKEN P-VS1 ID-15970 from Mouse_Brain_fads2KO_N_Ctr	[M+H]+		0.026	FALSE	10.21	926.696		Unknown			3	Normalized unit Height	FALSE	null	null	99.8	99.6	null	null	null	22.5	unfed1_1posAFAMM	926.6991:24 927.70245:14 928.70581:2		0.000695438	0.00257457	0.003028	0.00127671	0.0544834	0.0577974	0.00318146	0.00366256	0.0014248	0.00181717	0.00375736	0.00302105	0.000775969	0.00290465	0.00238655	0.00132944	0	1.32397	0.417136	0	0	0
751	19.445	932.768	w/o MS2:RIKEN P-VS1 ID-16150 from Mouse_Heart_WT_N_F1	[M+H]+		0.737	FALSE	14.63	932.762		Unknown			3	Normalized unit Height	FALSE	null	null	99.9	99.9	null	null	null	72.36	72hr3_2posAFAMM	932.76801:142 933.77136:98 934.77472:13		0.111811	0.102947	0.0605953	0.09914	0.102101	0.0590156	0.00241925	0.00303125	0.00206521	0.00175649	0.00164215	0.000113258	0.00319186	0.00275223	0.00130316	0.000265658	0	4.56639	2.5454	0	0	0
752	8.733	934.54	w/o MS2:RIKEN P-VS1 ID-16190 from Mouse_Kidney_WT_N_F1AA	[M+H]+		0.013	FALSE	8.8	934.547		Unknown			3	Normalized unit Height	FALSE	null	null	100	100	null	null	null	19.3	48hr1_2posAFAMM	934.54041:35 935.54376:22 936.54712:4		0.0150747	0.0194574	0.0416965	0.020516	0.0519586	0.0371525	0	0	0	0	0	0	0	0	0	1.47396e-05	0	0	0	0	0	0
760	19.731	948.812	w/o MS2:RIKEN P-VS1 ID-16589 from Mouse_Adipose_WT_N_F1	[M+H]+		0.053	FALSE	15.07	948.808		Unknown			3	Normalized unit Height	FALSE	null	null	99.9	99.9	null	null	null	22.24	DDA_mix1_2posAFAMM	948.81177:29 949.81512:11 950.81848:2		0.0132133	0.0151601	0.0122637	0.0170583	0.0112062	0.00548196	0.00364933	0.00577861	0.00145596	0.00177237	0.00294379	0.0036649	0.0048766	0.00593333	0.00426001	0.00207032	0	5.08443	3.27443	0	0	0
764	19.818	962.83	w/o MS2:RIKEN P-VS1 ID-16886 from Mouse_Adipose_WT_N_F1	[M+H]+		0.408	FALSE	13.78	962.828		Unknown			3	Normalized unit Height	FALSE	null	null	99.9	99.8	null	null	null	28.29	DDA_mix1_2posAFAMM	962.83008:72 963.83343:66 964.83679:9		0.0358537	0.0215883	0.0176327	0.0207288	0.0167731	0.00472058	0.00171905	0.000364679	0.00190874	0.00313704	0.00234262	0.00195263	0.0028662	0.00169993	0.0025431	0	0	5.84944	2.08898	0	0	0
784	16.875	973.69	w/o MS2:RIKEN P-VS1 ID-17103 from Mouse_Plasma_ApoEKO_N_F1DHA	[M+NH4]+	adduct linked to 762_[M+H]+	0.237	FALSE	13.4	973.652		Unknown			3	Normalized unit Height	FALSE	null	null	99.8	99.9	null	null	null	59.24	48hr3_1posAFAMM	973.69:95 974.69335:58 975.69671:6		0	0.0006034	0.000796842	0.00175548	0.00160088	0.00304553	0	0	0	0.000563398	0	0	0	0	0.000621247	0	0	0	1.09935	0	0	0
786	17.212	975.728	w/o MS2:RIKEN P-VS1 ID-17139 from Mouse_Adipose_WT_N_F1DHA	[M+H]+		0.105	FALSE	14.66	975.752		Unknown			3	Normalized unit Height	FALSE	null	null	99.9	100	null	null	null	29.47	96hr3_2posAFAMM	975.72766:52 976.73101:27 977.73437:11		0.00590347	0.00498287	0.00491739	0.00605767	0.00138052	0.00748285	0.011087	0.0050653	0.00159712	0.00177738	0.0081714	0.00780597	0.00646155	0.0119402	0.00505217	0	0	2.84661	1.27572	0	0	0
807	19.823	988.808	w/o MS2:RIKEN P-VS1 ID-17378 from Mouse_Feces_WT_N_Ctr	[M+H]+		0.092	FALSE	13.34	988.794		Unknown			3	Normalized unit Height	FALSE	null	null	99.9	99.8	null	null	null	21.31	DDA_mix1_2posAFAMM	988.80823:37 989.81158:22 990.81494:2		0.00886683	0.00663739	0.00776422	0.00606437	0.00718908	0.00719741	0.00238942	0.00380058	0.00150863	0.00155274	0.00240788	0.00288727	0.00285493	0.00232118	0.00210717	0	0	1.81419	2.47552	0	0	0
816	17.244	1001.77	w/o MS2:RIKEN P-VS1 ID-17585 from Mouse_Testis_WT_N_Ctr	[M+H]+		0.184	FALSE	14.03	1001.77		Unknown			3	Normalized unit Height	FALSE	null	null	100	99.9	null	null	null	37.55	72hr2_1posAFAMM	1001.76978:48 1002.77313:18 1003.77649:2		0.00593786	0.00380983	0.00779135	0.00833052	0.00421439	0.000609107	0.000843571	0.00226295	0.00137926	0.00264492	0	0.00034666	0.000273566	0.000503495	0.000621247	0	0	4.7928	3.28034	0	0	0
817	17.55	1003.75	w/o MS2:RIKEN P-VS1 ID-17614 from Mouse_Adipose_WT_N_F1AA	[M+H]+		0.053	FALSE	15.03	1003.79		Unknown			3	Normalized unit Height	FALSE	null	null	99.9	100	null	null	null	29.28	96hr3_2posAFAMM	1003.75275:41 1004.7561:18 1005.75946:5		0.0043111	0.00304328	0.00147078	0.00205959	0.00318765	0.0012866	0.00684238	0.00607568	0.00605445	0.00394368	0.0047208	0.014972	0.0128408	0.00740604	0.0116351	0.000557742	0	2.68229	2.74858	0	0	0
825	10.461	1061.67	w/o MS2:RIKEN P-VS1 ID-18116 from Mouse_Kidney_WT_N_F1DHA	[M+H]+	ion correlated with 56; ion correlated with 836; ion correlated with 828; ion correlated with 59	0.026	FALSE	13.78	1061.69		Unknown			3	Normalized unit Height	FALSE	null	null	99.9	99.9	null	null	null	1030.51	96hr2_1posAFAMM	1061.67444:1166 1062.67779:922 1063.68115:466		0.00200724	0.00152324	0.000776014	0.00278448	0.00173922	0.00211359	0.00746924	0.0124598	0.00741662	0.0068846	0.00804391	0.00629305	0.00358307	0.0102673	0.0054169	0.000557742	0	0	0	0	0	0
832	10.504	1065.7	w/o MS2:RIKEN P-VS1 ID-18133 from Mouse_Plasma_WT_N_F1AA	[M+H]+	ion correlated with 61	0.013	FALSE	14.27	1065.72		Unknown			3	Normalized unit Height	FALSE	null	null	99.9	99.9	null	null	null	35.97	96hr2_2posAFAMM	1065.70325:37 1066.7066:2 1067.70996:1		0.00014026	0	0.000515726	0.000532051	0.000538586	0.000513163	0.000900685	0	0	0.000472759	0.00149663	0.000592847	0.000529079	0.00171099	0.000531108	0	0	0	0.451329	0	0	0
833	18.295	1066.9	w/o MS2:RIKEN P-VS1 ID-18143 from Mouse_Brain_WT_N_w6rich	[M+H]+		0.684	FALSE	14.18	1066.92		Unknown			3	Normalized unit Height	FALSE	null	null	99.9	99.9	null	null	null	22.25	72hr2_1posAFAMM	1066.89734:32 1067.90069:22 1068.90405:3		0.0551134	0.0387014	0.0582579	0.052877	0.0554617	0.0549549	0.0171986	0.00695883	0.0109622	0.0150709	0.0113972	0.0200495	0.0236351	0.0360371	0.0176192	0.00109674	0	1.93766	1.04842	0	0	0
834	18.25	1066.94	w/o MS2:RIKEN P-VS1 ID-18144 from Mouse_Liver_WT_N_F1AA	[M+H]+		0.039	FALSE	13.28	1066.94		Unknown			3	Normalized unit Height	FALSE	null	null	99.9	99.9	null	null	null	26.34	30min3_2posAFAMM	1066.94104:27 1067.94439:24 1068.94775:5		0.0551134	0.0387014	0.0582579	0.052877	0.0554617	0.0549549	0.0171986	0.0072404	0.00679115	0.0150709	0.0176978	0.0178239	0.0128872	0.0127678	0.0176192	0.000662762	0	0.726742	1.04842	0	0	0
838	10.412	1079.73	w/o MS2:RIKEN P-VS1 ID-18221 from Mouse_Plasma_ApoEKO_N_Ctr	[M+H]+	ion correlated with 840; ion correlated with 827; ion correlated with 58; ion correlated with 56; ion correlated with 836	0.013	FALSE	13.86	1079.72		Unknown			3	Normalized unit Height	FALSE	null	null	100	99.9	null	null	null	447.75	48hr2_2posAFAMM	1079.72766:448 1080.73101:222 1081.73437:65		0.00131033	0	0.000532738	0.00161033	0.00223262	0.00265432	0.00604875	0.000724041	0.00251818	0.00153205	0.0040069	0.00526329	0.00597779	0.00821317	0.00072675	0	0	0.896318	0.5	0	0	0
843	10.26	1083.67	w/o MS2:RIKEN P-VS1 ID-18241 from Mouse_Kidney_WT_N_F1	[M+H]+	ion correlated with 845; ion correlated with 826; ion correlated with 829; ion correlated with 837; ion correlated with 839	0.053	FALSE	13.06	1083.69		Unknown			3	Normalized unit Height	FALSE	null	null	99.9	100	null	null	null	68.7	48hr3_2posAFAMM	1083.66736:90 1084.67071:37 1085.67407:10		0.00249327	0.0006034	0.000637473	0.00424644	0.00445848	0.00091366	0.0143433	0.00018101	0.00814281	0.00178754	0.00163288	0.00898521	0.01157	0.0138711	0.00688549	0.00460137	0	0	0	0	0	0
853	14.185	1194.73	w/o MS2:RIKEN P-VS1 ID-18829 from Mouse_Macrophage_WT_N_F1AA	[M+H]+		0.013	FALSE	9.26	1194.82		Unknown			3	Normalized unit Height	FALSE	null	null	99.2	99.9	null	null	null	22.01	72hr2_2posAFAMM	1194.73218:22 1195.73553:0 1196.73889:0		0.00530525	0.00542319	0.00660073	0.00540124	0.00557324	0.0051966	0.00111174	0.000164295	0	0.000903505	0.000532393	0.000794331	0	0.000932759	0.000566397	0	0	0	0.452252	0	0	0
856	14.548	1199.8	w/o MS2:RIKEN P-VS1 ID-18872 from Mouse_Kidney_WT_N_F1EPA	[M+H]+		0.013	FALSE	9.66	1199.87		Unknown			3	Normalized unit Height	FALSE	null	null	99.5	99.9	null	null	null	15.38	24hr2_1posAFAMM	1199.80249:15 1200.80584:17 1201.8092:5		0.0165746	0.0179679	0.0142369	0.0199308	0.0155819	0.0212172	0	0	0.000537322	0	0	0.00103605	0.0010613	0	0	0	0	0	0	0	0	0
857	17.9	1204.32	w/o MS2:RIKEN P-VS1 ID-18916 from Mouse_Muscle_fads2KO_N_Ctr	[M+H]+		0.013	FALSE	9.21	1204.41		Unknown			3	Normalized unit Height	FALSE	null	null	99.1	99.6	null	null	null	16.32	unfed1_2posAFAMM	1204.31775:16 1205.3211:8 1206.32446:4		0.00217154	0.0111456	0.00440842	0.00561121	0.0418008	0.00149259	0.00012362	0.00206648	0.000445326	0.00130071	0	0	0	0.00160658	0.00228628	0.00556949	0	2.66551	1.43992	0	0	0
861	10.371	1260.78	w/o MS2:RIKEN P-VS1 ID-19249 from Mouse_Feces_WT_ABX_Ctr	[M+H]+		0.013	FALSE	8.56	1260.78		Unknown			3	Normalized unit Height	FALSE	null	null	100	100	null	null	null	16.16	48hr2_1posAFAMM	1260.77588:41 1261.77923:30 1262.78259:12		0.00157744	0	0.0035051	0.00178413	0.00333702	0.00111298	0.000577171	0.000700623	0	0.000545425	0.000718773	0.000670675	0.000581579	0	0	0	0	0	0	0	0	0
881	17.317	1291.13	w/o MS2:RIKEN P-VS1 ID-19358 from Mouse_AdrenalGlands_fads2KO_N_Ctr	[M+H]+		0.737	FALSE	12.71	1291.1		Unknown			3	Normalized unit Height	FALSE	null	null	99.9	99.9	null	null	null	161.46	DDA_mix1_1posAFAMM	1291.13171:380 1292.13506:406 1293.13842:210		0.296585	0.262864	0.300161	0.254969	0.357104	0.344856	0	0	0.000537322	0.000963805	0	0	0.000716442	0	0	0	0	2.53603	1.04727	0	0	0
902	14.639	1347.84	w/o MS2:RIKEN P-VS1 ID-19564 from Mouse_BAT_fads2KO_N_Ctr	[M+H]+	ion correlated with 900	0.105	FALSE	12.89	1348.08		Unknown			3	Normalized unit Height	FALSE	null	null	94.5	100	null	null	null	28.63	30min3_2posAFAMM	1347.83923:38 1348.84258:40 1349.84594:10		0.0825832	0.0691563	0.0800383	0.0773118	0.0771092	0.0768489	0.0464548	0.0938437	0.0553143	0.0553226	0.0440548	0.0448955	0.0444231	0.0605381	0.0640574	0.0733276	0	0	0	0	0	0
905	17.211	1362.8	w/o MS2:RIKEN P-VS1 ID-19616 from Mouse_SmallIntestine_fads2KO_N_Ctr	[M+H]+		0.447	FALSE	10.3	1362.88		Unknown			3	Normalized unit Height	FALSE	null	null	99.1	99.8	null	null	null	25.69	96hr2_1posAFAMM	1362.79517:53 1363.79852:44 1364.80188:13		0.0185625	0.0163297	0.0225789	0.017437	0.00751603	0.0120497	0.00508221	0.00453097	0.00315174	0.00386092	0.00804302	0.0016965	0	0.00196745	0.000598719	0	0	8.72626	2.34869	0	0	0
906	17.816	1367.21	w/o MS2:RIKEN P-VS1 ID-19643 from Mouse_AdrenalGlands_WT_N_Ctr	[M+H]+		0.197	FALSE	13.05	1367.21		Unknown			3	Normalized unit Height	FALSE	null	null	99.9	99.9	null	null	null	20.95	DDA_mix1_1posAFAMM	1367.20752:31 1368.21087:26 1369.21423:13		0.0112169	0.030275	0.0204191	0.0180053	0.00432238	0.00397611	0.000150719	0	0.00325681	0.000270648	0	0.00151396	0	0	0	0	0	1.9264	1.91526	0	0	0
908	10.919	1375.8	w/o MS2:RIKEN P-VS1 ID-19678 from Mouse_Feces_WT_N_Ctr	[M+H]+		0.013	FALSE	14.79	1376.22		Unknown			3	Normalized unit Height	FALSE	null	null	85.2	99.9	null	null	null	26.84	48hr2_2posAFAMM	1375.79785:28 1376.8012:19 1377.80456:11		0.000674145	0	0	0.000638355	0.000640354	0.000609107	0	0	0	0.00037326	0	0	0	0	0	0	0	0.961372	0	0	0	0
909	12.749	1379.77	w/o MS2:RIKEN P-VS1 ID-19694 from Mouse_Ear_fads2KO_N_Ctr	[M+H]+		0.329	FALSE	15.51	1379.34		Unknown			3	Normalized unit Height	FALSE	null	null	84.8	100	null	null	null	53.56	48hr1_1posAFAMM	1379.77002:98 1380.77337:64 1381.77673:25		0.0437495	0.0304975	0.0214029	0.0211706	0.035001	0.011514	0	0.00070722	0.000905972	0.000535868	0.000574534	0	0	0	0.000595034	0	0	0	0.486317	0	0	0
910	12.687	1379.8	w/o MS2:RIKEN P-VS1 ID-19695 from Mouse_AdrenalGlands_fads2KO_N_Ctr	[M+H]+		0.026	FALSE	15.18	1380.23		Unknown			3	Normalized unit Height	FALSE	null	null	84.7	100	null	null	null	31.27	DDA_mix1_2posAFAMM	1379.8042:76 1380.80755:61 1381.81091:12		0.0437495	0.0220052	0.0106919	0.0120731	0.035001	0.0312837	0.00116524	0.00070722	0.000905972	0.000535868	0.000570236	0	0.00153777	0.000489861	0	0	0	0	0.486317	0	0	0
912	12.775	1381.84	w/o MS2:RIKEN P-VS1 ID-19703 from Mouse_AdrenalGlands_WT_N_Ctr	[M+H]+		0.026	FALSE	11.77	1382.16		Unknown			3	Normalized unit Height	FALSE	null	null	90.5	100	null	null	null	22.26	48hr1_1posAFAMM	1381.83643:27 1382.83978:3 1383.84314:0		0.0170066	0.0124252	0.00802523	0.00822402	0.0121012	0.0050807	0.000579767	0	0.000519808	0.000544501	0.000582844	0	0.000586346	0.000482493	0.000755517	0	0	1.93718	0.720992	0	0	0
914	17.504	1390.87	w/o MS2:RIKEN P-VS1 ID-19726 from Mouse_SmallIntestine_WT_N_Ctr	[M+H]+		0.066	FALSE	11.5	1390.91		Unknown			3	Normalized unit Height	FALSE	null	null	99.8	99.8	null	null	null	19.07	48hr1_2posAFAMM	1390.87305:23 1391.8764:19 1392.87976:4		0.00288809	0.0108646	0.0171493	0.000638355	0.000800442	0.00404054	0.00908437	0.00667888	0.00690623	0.00785114	0.0044023	0.000671801	0.00188828	0.000708876	0.00289323	0	0	6.9831	2.50969	0	0	0
918	17.294	1398.02	w/o MS2:RIKEN P-VS1 ID-19756 from Mouse_Testis_fads2KO_N_Ctr	[M+H]+	adduct linked to 924_[M+NH4]+	0.013	FALSE	13.59	1397.96		Unknown			3	Normalized unit Height	FALSE	null	null	99.6	99.9	null	null	null	15.9	96hr2_1posAFAMM	1398.02039:16 1399.02374:13 1400.0271:10		0.00208631	0.0027153	0.00286863	0.000478766	0.00336186	0.00365464	0	0	0	0	0	0	0	0	0	0	0	2.45365	0.490241	0	0	0
920	12.865	1405.86	w/o MS2:RIKEN P-VS1 ID-19792 from Mouse_AdrenalGlands_fads2KO_N_Ctr	[M+H]+		0.158	FALSE	8.83	1406.13		Unknown			3	Normalized unit Height	FALSE	null	null	93.4	99.9	null	null	null	24.96	DDA_mix1_1posAFAMM	1405.86194:62 1406.86529:38 1407.86865:23		0.0281066	0.0105586	0.0158824	0.0116216	0.0199707	0.0192515	0.000592023	0.00107906	0.000709207	0.0011611	0.000878416	0.00135368	0.00119451	0.00241144	0.000609844	0	0	1.9627	1.21861	0	0	0
923	14.574	1407.81	w/o MS2:RIKEN P-VS1 ID-19798 from Mouse_AdrenalGlands_fads2KO_N_Ctr	[M+H]+		0.026	FALSE	11.78	1408.19		Unknown			3	Normalized unit Height	FALSE	null	null	87.7	100	null	null	null	19.04	DDA_mix1_1posAFAMM	1407.81201:22 1408.81536:6 1409.81872:2		0.0221767	0.0156381	0.0156712	0.0253391	0.0221989	0.0225369	0	0	0	0.000563398	0	0	0	0	0	0	0	0	0	0	0	0
926	18.43	1426.32	w/o MS2:RIKEN P-VS1 ID-19858 from Mouse_Testis_fads2KO_N_Ctr	[M+H]+		0.013	FALSE	14.3	1426.35		Unknown			3	Normalized unit Height	FALSE	null	null	99.9	99.9	null	null	null	17.1	unfed1_2posAFAMM	1426.32471:17 1427.32806:7 1428.33142:7		0.00416544	0.0141684	0	0	0.043793	0.000761383	0.00286328	0.00247372	0.00375215	0.00424653	0.00118889	0.00171014	0.00224675	0.00200746	0.00612264	0.00241297	0	4.19397	3.42914	0	0	0
928	13.129	1431.87	w/o MS2:RIKEN P-VS1 ID-19877 from Mouse_Kidney_fads2KO_N_Ctr	[M+H]+	ion correlated with 929	0.105	FALSE	9.29	1432.03		Unknown			3	Normalized unit Height	FALSE	null	null	97.3	99.9	null	null	null	43.7	DDA_mix1_2posAFAMM	1431.86572:75 1432.86907:59 1433.87243:20		0.0226983	0.0189065	0.0209575	0.0158525	0.0146036	0.0175626	0.000599255	0.000491561	0.000533612	0	0.000742892	0	0	0.000741634	0	0	0	2.10021	0.500649	0	0	0
931	14.383	1435.83	w/o MS2:RIKEN P-VS1 ID-19888 from Mouse_Brain_fads2KO_N_Ctr	[M+H]+	ion correlated with 932	0.684	FALSE	9.84	1436.06		Unknown			3	Normalized unit Height	FALSE	null	null	95.1	99.9	null	null	null	77.52	DDA_mix1_2posAFAMM	1435.83179:132 1436.83514:135 1437.8385:39		0.167678	0.126177	0.121191	0.123149	0.132055	0.122803	0	0	0.000134355	0.000839126	0.000588018	0	0	0	0	0	0	1.73736	0.501636	0	0	0
939	12.505	1447.93	w/o MS2:RIKEN P-VS1 ID-19923 from Mouse_BAT_WT_N_Ctr	[M+H]+		0.053	FALSE	13.29	1447.95		Unknown			3	Normalized unit Height	FALSE	null	null	100	100	null	null	null	27.55	DDA_mix1_1posAFAMM	1447.93152:53 1448.93487:41 1449.93823:19		0.0155361	0.0208655	0.0143837	0.00159589	0.0199156	0.0126407	0	0	0.000536221	0	0	0.000684844	0	0	0.000617887	0	0	0	0.500949	0	0	0
941	14.046	1449.03	w/o MS2:RIKEN P-VS1 ID-19928 from Mouse_AdrenalGlands_fads2KO_N_Ctr	[M+H]+		0.013	FALSE	9.91	1449.04		Unknown			3	Normalized unit Height	FALSE	null	null	99.9	99.9	null	null	null	15.6	96hr2_1posAFAMM	1449.03369:18 1450.03704:17 1451.0404:4		0.000695438	0.00822002	0.00403448	0.000478766	0.00566335	0.00637324	0.000601678	0.000545641	0.000533251	0	0	0	0.000609707	0	0	0	0	1.00241	0.498149	0	0	0
944	12.597	1449.88	w/o MS2:RIKEN P-VS1 ID-19934 from Mouse_AdrenalGlands_fads2KO_N_Ctr	[M+H]+		0.013	FALSE	13.4	1449.98		Unknown			3	Normalized unit Height	FALSE	null	null	99	100	null	null	null	17.04	DDA_mix1_2posAFAMM	1449.88208:17 1450.88543:0 1451.88879:0		0.00379642	0.0114255	0.00159368	0.00604359	0.0116407	0.00792737	0.00151372	0	0.000540806	0	0.000596399	0.000471705	0	0.00074031	0	0	0	0	0.503766	0	0	0
945	18.249	1450.25	w/o MS2:RIKEN P-VS1 ID-19935 from Mouse_AdrenalGlands_WT_N_Ctr	[M+H]+	ion correlated with 942	0.026	FALSE	14.94	1450.31		Unknown			3	Normalized unit Height	FALSE	null	null	99.6	99.9	null	null	null	21.99	48hr2_2posAFAMM	1450.25049:23 1451.25384:26 1452.2572:8		0.108836	0.0875264	0.0813309	0.0908059	0.0565467	0.0579328	0.000602874	0	0	0	0	0	0	0	0	0.000555656	0	0	1.86099	0	0	0
950	12.249	1463.93	w/o MS2:RIKEN P-VS1 ID-19977 from Mouse_Brain_fads2KO_N_Ctr	[M+H]+	ion correlated with 951	0.053	FALSE	8.95	1464.08		Unknown			3	Normalized unit Height	FALSE	null	null	97.7	99.9	null	null	null	29.05	48hr2_1posAFAMM	1463.92749:40 1464.93084:31 1465.9342:20		0.005847	0.00781016	0.00295819	0.0027151	0.00173173	0.00119862	0.000598458	0	0.000676866	0.000848272	0.0005944	0.000692061	0	0	0.000619884	0	0	2.48768	0.494199	0	0	0
953	14.201	1477.98	w/o MS2:RIKEN P-VS1 ID-20054 from Mouse_AdrenalGlands_fads2KO_N_Ctr	[M+H]+		0.013	FALSE	13.52	1478		Unknown			3	Normalized unit Height	FALSE	null	null	100	100	null	null	null	19.93	48hr1_1posAFAMM	1477.97827:20 1478.98162:19 1479.98498:4		0.014572	0.01907	0.00664938	0.00230429	0.000640354	0.00655884	0.000608601	0.000731638	0.00121405	0	0	0	0.00061205	0.000748065	0.00108737	0	0	1.00039	0.504843	0	0	0
954	17.778	1485.1	w/o MS2:RIKEN P-VS1 ID-20088 from Mouse_AdrenalGlands_fads2KO_N_Ctr	[M+H]+		0.013	FALSE	8.82	1485.12		Unknown			3	Normalized unit Height	FALSE	null	null	99.8	99.6	null	null	null	17.81	3hr3_1posAFAMM	1485.1012:18 1486.10455:7 1487.10791:11		0.00121702	0.0006034	0.000796842	0	0	0	0	0.00108196	0.000534173	0.000568883	0.000589632	0	0	0	0.000774648	0	0	1.00116	1.00689	0	0	0
955	17.779	1486.06	w/o MS2:RIKEN P-VS1 ID-20094 from Mouse_Kidney_fads2KO_N_Ctr	[M+H]+		0.013	FALSE	9.16	1486.05		Unknown			3	Normalized unit Height	FALSE	null	null	99.8	99.6	null	null	null	15.48	3hr1_2posAFAMM	1486.06311:15 1487.06646:9 1488.06982:3		0.000695438	0.000605665	0	0.000638355	0	0	0.00089296	0	0.000542989	0	0	0.0012169	0.00121937	0.000747988	0	0	0	0	1.25524	0	0	0
956	14.556	1488.03	w/o MS2:RIKEN P-VS1 ID-20104 from Mouse_AdrenalGlands_fads2KO_N_Ctr	[M+H]+		0.237	FALSE	10.14	1488.09		Unknown			3	Normalized unit Height	FALSE	null	null	99.6	99.9	null	null	null	25.53	96hr2_2posAFAMM	1488.02954:37 1489.03289:29 1490.03625:13		0.0194916	0.0131407	0.00988083	0.0221651	0.0161689	0.0170381	0	0	0	0	0	0	0	0	0	0	0	0	0	0	0	0
957	12.318	1489.87	w/o MS2:RIKEN P-VS1 ID-20113 from Mouse_Brain_WT_N_Ctr	[M+H]+		0.118	FALSE	9.62	1489.63		Unknown			3	Normalized unit Height	FALSE	null	null	94.3	100	null	null	null	21.04	96hr2_2posAFAMM	1489.87268:28 1490.87603:25 1491.87939:19		0.00248808	0.00337377	0.00465248	0.00267277	0.00270995	0.00151962	0	0	0	0	0.000593381	0	0	0.000747501	0	0	0	1.00031	0	0	0	0
29	0.748	430.236	w/o MS2:RIKEN P-VS1 ID-3025 from Mouse_Heart_WT_N_F1DHA	[M+H]+		0.013	FALSE	1.65	430.314		Unknown			3	Normalized unit Height	FALSE	null	null	99.4	100	null	null	null	20.57	30min3_2posAFAMM	430.2359:21 431.23925:0 432.24261:1		0.0184291	0.0187892	0.0222053	0.0204983	0.0193173	0.0272744	0.000981391	0.000528715	0.000333331	0.00101219	0.0010805	0.000850024	0.000788301	0.000726288	0.000831772	0.000897277	0	1.69364	0.540977	0	0	0
31	5.58	440.408	w/o MS2:RIKEN P-VS1 ID-3216 from Mouse_Aorta_WT_N_Ctr	[M+H]+		0.224	FALSE	8.13	440.407		Unknown			3	Normalized unit Height	FALSE	null	null	100	100	null	null	null	45.65	48hr1_1posAFAMM	440.40802:79 441.41137:16 442.41473:0		0.052661	0.0545588	0.0460736	0.0504348	0.0372363	0.0618755	0	0	3.22923e-05	2.06196e-05	0	0	0	0	0	0	0	0.0255031	0	0	0	0
32	5.557	441.407	w/o MS2:RIKEN P-VS1 ID-3228 from Mouse_Feces_WT_N_Ctr	[M+H]+		0.013	FALSE	5.45	441.373		Unknown			3	Normalized unit Height	FALSE	null	null	99.9	100	null	null	null	18.55	96hr2_2posAFAMM	441.40714:19 442.41049:0 443.41385:0		0.00965137	0.00941108	0.0058398	0.00782384	0.00921267	0.0123399	5.09258e-05	0	2.2067e-05	2.22949e-05	0	0	0.000606459	0	0	0	0	0.00899791	0.5	0	0	0
34	1.915	458.335	w/o MS2:RIKEN P-VS1 ID-3577 from Mouse_Aorta_WT_N_Ctr	[M+H]+		0.184	FALSE	5.77	458.345		Unknown			3	Normalized unit Height	FALSE	null	null	100	99.9	null	null	null	44.03	96hr2_1posAFAMM	458.33463:64 459.33798:15 460.34134:0		0.0869088	0.075065	0.0733067	0.0752552	0.0959223	0.0797945	0.000371295	0.000616725	0.000838943	0.000117117	0.000179603	0	0.000137099	0.000184656	0.000274083	0.000243314	0	0	0.6875	0	0	0
71	14.53	540.517	w/o MS2:RIKEN P-VS1 ID-4837 from Mouse_Ear_fads2KO_N_Ctr	[M+H]+		0.013	FALSE	8.87	540.497		Unknown			3	Normalized unit Height	FALSE	null	null	99.9	99.8	null	null	null	23.85	PEBlank_1posAFAMM	540.51721:24 541.52056:10 542.52392:0		0.00382491	0.00256445	0.003028	0.0079617	0.0041623	0.00213187	0.0146197	0.00923151	0.0111942	0.0108141	0.0195616	0.0163658	0.0126177	0.014491	0.0129426	0.0533573	0	1	0	0	0	0
79	15.507	550.588	w/o MS2:RIKEN P-VS1 ID-4994 from Mouse_Muscle_WT_CTX0_Ctr	[M+H]+		0.197	FALSE	10.91	550.63		Unknown			3	Normalized unit Height	FALSE	null	null	99.8	99.9	null	null	null	22.55	DDA_mix1_2posAFAMM	550.5882:64 551.59155:27 552.59491:0		0.0199535	0.0266439	0.0343027	0.0252803	0.168391	0.151821	0.00889085	0.0171536	0.0111284	0.00702501	0.00400013	0.0132553	0.0103772	0.00912896	0.00708989	0.0143928	0	24.0994	16.9444	0	0	0
81	10.383	553.384	w/o MS2:RIKEN P-VS1 ID-5041 from Mouse_Brain_WT_N_F1AA	[M+H]+		0.013	FALSE	8.08	553.414		Unknown			3	Normalized unit Height	FALSE	null	null	99.9	100	null	null	null	60.45	PEBlank_1posAFAMM	553.38379:61 554.38714:10 555.3905:2		0.0093407	0.0138896	0.0135883	0.0100839	0.0195676	0.0176793	0.0298672	0.0335761	0.0386497	0.0308367	0.0377805	0.0394423	0.0326754	0.0332361	0.0413887	0.136073	0	0.142417	0.01026	0	0	0
82	0.869	555.495	w/o MS2:RIKEN P-VS1 ID-5081 from Cell_HEK293_WT_N_Ctr	[M+H]+		0.013	FALSE	12.88	555.532		Unknown			3	Normalized unit Height	FALSE	null	null	99.5	99.3	null	null	null	21.62	PEBlank_1posAFAMM	555.49506:22 556.49841:9 557.50177:0		0.00182005	0.0006034	0.00306605	0.0008617	0.00244234	0.00114308	0.024267	0.0209178	0.00851405	0.00626027	0.019561	0.0331034	0.0187637	0.0404749	0.030927	0.0485395	0	0.330971	0.323653	0	0	0
86	16.728	564.619	w/o MS2:RIKEN P-VS1 ID-5222 from Mouse_Feces_WT_N_Ctr	[M+H]+		0.039	FALSE	8.85	564.493		Unknown			3	Normalized unit Height	FALSE	null	null	98.3	99.7	null	null	null	241.56	30min3_2posAFAMM	564.6189:269 565.62225:103 566.62561:7		0.461886	0.50952	0.539127	0.430966	0.613494	0.700184	0.813928	0.659701	0.570218	0.410889	0.98405	0.729994	0.726689	0.661996	0.828985	1.24741	0	1.75	0	0	0	0
88	15.563	565.559	w/o MS2:RIKEN P-VS1 ID-5234 from Cell_HeLa_WT_N_Ctr	[M+H]+		0.474	FALSE	13.22	565.558		Unknown			3	Normalized unit Height	FALSE	null	null	100	100	null	null	null	40.93	24hr2_2posAFAMM	565.55878:100 566.56213:40 567.56549:2		0.135534	0.12029	0.117195	0.109779	0.151586	0.192124	0.00165634	0.00439114	0.00488095	0.00393195	0.0020001	0.00475694	0.00318391	0.00233478	0.00458123	0.00209153	0	2	0.5	0	0	0
89	9.699	568.407	w/o MS2:RIKEN P-VS1 ID-5268 from Mouse_Plasma_ApoEKO_N_F1DHA	[M+H]+		0.013	FALSE	6.87	568.33		Unknown			3	Normalized unit Height	FALSE	null	null	99.4	100	null	null	null	23.75	DDA_mix1_1posAFAMM	568.40674:32 569.41009:4 570.41345:0		0.0583945	0.057677	0.0501263	0.0413238	0.0827286	0.0665074	0	0	0	0	0	0	0.000446615	0.000372509	0.000451113	0.000600461	0	0	0.118914	0	0	0
95	15.265	579.524	w/o MS2:RIKEN P-VS1 ID-5453 from Mouse_Macrophage_WT_N_F1AA	[M+H]+		0.013	FALSE	12.89	579.534		Unknown			3	Normalized unit Height	FALSE	null	null	100	100	null	null	null	35.88	PEBlank_1posAFAMM	579.52411:36 580.52746:16 581.53082:0		0	0	0	0	0	0.000609107	0.000602874	0.000724041	0.000805983	0.000563398	0.00118755	0	0.000606459	0	0	0.0800514	0	0	0	0	0	0
102	17.301	592.637	w/o MS2:RIKEN P-VS1 ID-5645 from Mouse_Feces_WT_N_Ctr	[M+H]+		0.026	FALSE	9.51	592.527		Unknown			3	Normalized unit Height	FALSE	null	null	98.6	99.7	null	null	null	509.83	30min3_2posAFAMM	592.63708:585 593.64043:294 594.64379:49		0.730846	0.836043	0.975776	0.810923	1.03303	1.1925	1.48871	1.39362	0.875177	1.04345	1.53085	1.69891	1.49487	1.53482	2.32847	2.91865	0	1.32105	0.324678	0	0	0
104	16.311	593.59	w/o MS2:RIKEN P-VS1 ID-5667 from Mouse_Feces_WT_N_Ctr	[M+H]+		0.263	FALSE	7.96	593.489		Unknown			3	Normalized unit Height	FALSE	null	null	98.8	99.7	null	null	null	30.02	24hr2_2posAFAMM	593.5896:44 594.59295:19 595.59631:3		0.0633783	0.0619756	0.0552736	0.0345961	0.0736655	0.105391	0.00220789	0.0016981	0.000988414	0.0022984	0.00369406	0.00323113	0.0026555	0.00337074	0.00295794	0.00111549	0	0.864747	0.558074	0	0	0
105	18.587	594.584	w/o MS2:RIKEN P-VS1 ID-5699 from Cell_C2C12_WT_N_4h10AA	[M+H]+		0.026	FALSE	12.99	594.584		Unknown			3	Normalized unit Height	FALSE	null	null	99.9	99.8	null	null	null	23.14	PEBlank_1posAFAMM	594.58362:31 595.58697:15 596.59033:1		0	0.0009051	0.00334673	0.00351095	0.00624344	0.00730927	0.0207686	0.0100701	0.00925317	0.0142599	0.0257174	0.0196942	0.0320979	0.0287391	0.038003	0.0691166	0	0.205208	0.282635	0	0	0
116	18.887	622.592	w/o MS2:RIKEN P-VS1 ID-6250 from Cell_HeLa_WT_N_Ctr	[M+H]+		0.013	FALSE	12.92	622.577		Unknown			3	Normalized unit Height	FALSE	null	null	99.9	99.8	null	null	null	15.77	PEBlank_1posAFAMM	622.59174:16 623.59509:6 624.59845:3		0.00156474	0.0006034	0.00318737	0.00191507	0.0081645	0.00289326	0.0241604	0.00840932	0.00621678	0.00992438	0.011983	0.0181484	0.0214682	0.0176466	0.0268869	0.035172	0	0.274777	0.0805728	0	0	0
117	15.791	626.507	w/o MS2:RIKEN P-VS1 ID-6320 from Mouse_Aorta_ApoEKO_N_F1DHA	[M+H]+		0.039	FALSE	8.13	626.501		Unknown			3	Normalized unit Height	FALSE	null	null	99.9	99.7	null	null	null	35.73	3hr2_2posAFAMM	626.50745:41 627.5108:22 628.51416:1		0.00134451	0.000477905	0.000891114	0.000589345	0.00090639	0.000958652	5.14458e-05	0.00141683	0	0.00110785	0.000905372	0.000691015	0.000246401	0.000865834	0.000776896	0	0	1.05927	0.096371	0	0	0
118	14.241	629.448	w/o MS2:RIKEN P-VS1 ID-6380 from Mouse_Liver_WT_N_F1AA	[M+H]+	ion correlated with 119	0.263	FALSE	13.26	629.448		Unknown			3	Normalized unit Height	FALSE	null	null	100	100	null	null	null	31.64	48hr1_1posAFAMM	629.44781:41 630.45116:57 631.45452:20		0.0449141	0.0226099	0.0331322	0.0245944	0.0343123	0.0279917	0.000133326	0.000136986	0.000147157	0.000156997	3.54059e-05	0.000398283	0.000127321	0.000444652	0.00069125	0	0	0	0.0880755	0	0	0
126	3.197	637.256	w/o MS2:RIKEN P-VS1 ID-6528 from Mouse_Aorta_ApoEKO_N_F1DHA	[M+H]+	ion correlated with 782	0.039	FALSE	8.5	637.286		Unknown			3	Normalized unit Height	FALSE	null	null	99.8	99.9	null	null	null	28.41	DDA_mix1_1posAFAMM	637.2561:45 638.25945:7 639.26281:0		0.0329367	0.0275385	0.0234094	0.0279635	0.0516907	0.0194914	0.000432505	7.60419e-05	0.000671574	0	0.0010451	0.000690701	0.00074247	0.000268119	0.000228788	0.003724	0	0.619518	0.100752	0	0	0
128	3.726	638.314	w/o MS2:RIKEN P-VS1 ID-6544 from Mouse_Muscle_WT_CTX1_Ctr	[M+H]+		0.013	FALSE	5.27	638.326		Unknown			3	Normalized unit Height	FALSE	null	null	100	100	null	null	null	31.11	96hr2_2posAFAMM	638.31421:37 639.31756:5 640.32092:2		0.0191824	0.0222494	0.0121982	0.0152	0.0284273	0.0256413	0	0.000422733	0	0	0	0	0	0	0.000621247	6.68677e-05	0	0	0	0	0	0
130	16.866	647.429	w/o MS2:RIKEN P-VS1 ID-6756 from Cell_C2C12_WT_N_4h10AA	[M+H]+		0.855	FALSE	13.14	647.451		Unknown			3	Normalized unit Height	FALSE	null	null	99.9	99.9	null	null	null	258.55	PEBlank_1posAFAMM	647.42902:744 648.43237:354 649.43573:88		0.675888	0.826657	1.04553	0.588722	0.77593	1.27863	0.459289	0.58963	0.565187	0.406476	0.856999	0.572974	0.791681	0.945005	0.874318	1.6595	0	0	0	0	0	0
134	15.874	652.541	w/o MS2:RIKEN P-VS1 ID-6860 from Mouse_AdrenalGlands_fads2KO_N_Ctr	[M+H]+		0.053	FALSE	11.61	652.554		Unknown			3	Normalized unit Height	FALSE	null	null	99.9	99.9	null	null	null	19.26	3hr2_2posAFAMM	652.54132:23 653.54467:6 654.54803:1		0.00128399	0.000612515	0.000976145	0.00159503	0.000537895	0.000581076	0	0.000128586	0.000251355	0	0	0.000144075	0	0.000144995	0.000111436	0	0	0.205506	0.109353	0	0	0
142	4.576	654.327	w/o MS2:RIKEN P-VS1 ID-6897 from Cell_C2C12_WT_N_4h50AA	[M+H]+		0.039	FALSE	6.51	654.331		Unknown			3	Normalized unit Height	FALSE	null	null	100	100	null	null	null	20.32	48hr2_1posAFAMM	654.32721:48 655.33056:8 656.33392:2		0.0390552	0.032483	0.0289788	0.0263255	0.0420681	0.0280828	0	0.000167847	9.40729e-05	0.000141106	0.000138442	0	0	0	0	0.000430977	0	0	0	0	0	0
143	16.473	654.526	w/o MS2:RIKEN P-VS1 ID-6905 from Mouse_AdrenalGlands_WT_N_Ctr	[M+H]+		0.026	FALSE	8.63	654.567		Unknown			3	Normalized unit Height	FALSE	null	null	99.7	99.7	null	null	null	22.2	3hr2_2posAFAMM	654.52612:27 655.52947:8 656.53283:0		0.00304773	0.000620171	0.00142577	0.0011813	0.00203792	0.000852202	0.0001247	0.00128602	0.00108967	0.000675407	0.000403096	0.0003845	0.000915612	0.000525252	0.000742589	0	0	0.424385	0.143305	0	0	0
148	3.259	656.273	w/o MS2:RIKEN P-VS1 ID-6939 from Cell_HeLa_WT_N_Ctr	[M+H]+		0.039	FALSE	8.37	656.233		Unknown			3	Normalized unit Height	FALSE	null	null	99.8	99.9	null	null	null	40.2	48hr3_2posAFAMM	656.27307:59 657.27642:4 658.27978:0		0.0829116	0.0620663	0.0405681	0.0509442	0.0895427	0.0547011	0.00140667	0.00120601	0.00164894	0.00150515	0.00145259	0.00236395	0.00134869	0.00176971	0.00120305	0.000539792	0	0.562087	0.114927	0	0	0
153	10.551	662.42	w/o MS2:RIKEN P-VS1 ID-7056 from Mouse_Feces_WT_N_Ctr	[M+H]+		0.026	FALSE	7.96	662.435		Unknown			3	Normalized unit Height	FALSE	null	null	100	100	null	null	null	27.1	48hr1_2posAFAMM	662.42035:34 663.4237:7 664.42706:1		0.00412555	0.00435451	0.00143432	0.00350367	0.00623666	0.00728998	0.000325665	0.000337285	0	0	0	0.000222142	0	0.000706459	0	0	0	0.266892	0	0	0	0
155	14.601	663.401	w/o MS2:RIKEN P-VS1 ID-7082 from Mouse_Macrophage_WT_N_F1AA	[M+H]+		0.066	FALSE	9.9	663.455		Unknown			3	Normalized unit Height	FALSE	null	null	99.6	99.9	null	null	null	241.13	PEBlank_1posAFAMM	663.40063:332 664.40398:151 665.40734:38		0.597554	0.445828	0.546668	0.541236	0.552731	0.566892	0.35233	0.465618	0.364364	0.306238	0.301374	0.356612	0.316319	0.42003	0.363705	0.741146	0	4.69448	0.568153	0	0	0
171	14.641	680.436	w/o MS2:RIKEN P-VS1 ID-7491 from Mouse_Macrophage_WT_N_F1AA	[M+H]+		0.855	FALSE	9.91	680.482		Unknown			3	Normalized unit Height	FALSE	null	null	99.7	99.9	null	null	null	773.91	72hr1_2posAFAMM	680.43567:1000 681.43902:509 682.44238:117		2.2775	1.93215	2.07634	2.15086	2.20253	2.11696	1.37994	1.78349	1.24356	1.26042	1.2151	1.43718	1.33445	1.74583	1.57486	2.13304	0	7.45109	7.14533	0	0	0
193	3.412	686.3	w/o MS2:RIKEN P-VS1 ID-7633 from Mouse_Plasma_WT_N_F1AA	[M+H]+		0.053	FALSE	6.27	686.279		Unknown			3	Normalized unit Height	FALSE	null	null	99.9	100	null	null	null	5.12	unfed1_2posAFAMM	686.30035:24 687.3037:6 688.30706:2		0.0454057	0.05114	0.0313013	0.0367688	0.0602799	0.039292	0.000299736	0.00136098	0.00111473	0.00100944	0.000424592	0.000418027	0.00088121	0.000815606	0.000608363	0.000696355	0	0	0.161804	0	0	0
211	14.101	689.504	w/o MS2:RIKEN P-VS1 ID-7700 from Mouse_Liver_WT_N_F1DHA	[M+H]+		0.303	FALSE	10.85	689.51		Unknown			3	Normalized unit Height	FALSE	null	null	100	99.9	null	null	null	42.71	12hr1_1posAFAMM	689.50439:69 690.50774:13 691.5111:2		0.0946461	0.0800437	0.0702604	0.0640382	0.0653607	0.0564493	0.00221459	0.000988564	0.000883584	0.00155531	0.000645282	0.00129127	0.00187987	0.0016479	0.00113773	0	0	2.70956	0.836175	0	0	0
221	14.176	692.47	w/o MS2:RIKEN P-VS1 ID-7772 from Cell_HeLa_WT_N_Ctr	[M+H]+		0.039	FALSE	9.72	692.51		Unknown			3	Normalized unit Height	FALSE	null	null	99.8	99.9	null	null	null	22.12	48hr3_2posAFAMM	692.46979:24 693.47314:11 694.4765:1		0.0182717	0.0118091	0.0144105	0.0174949	0.00862335	0.0135633	0.000669007	0.000558963	4.46725e-05	0.000657602	0.000711784	5.90644e-05	0.00113642	0.0012102	0.000677219	0	0	1.30429	0.550377	0	0	0
222	14.215	692.543	w/o MS2:RIKEN P-VS1 ID-7774 from Mouse_Feces_WT_N_Ctr	[M+H]+		0.053	FALSE	8.28	692.523		Unknown			3	Normalized unit Height	FALSE	null	null	99.9	99.8	null	null	null	25.72	48hr1_1posAFAMM	692.54327:31 693.54662:10 694.54998:0		0.0136258	0.0119643	0.0145416	0.00750067	0.00760656	0.0136972	0.000514247	0.000558963	0.000406275	0.000632533	0.000403035	0.000403333	0.00113642	0.000543373	0.000576893	0	0	1.30429	0.414949	0	0	0
223	17.306	699.54	w/o MS2:RIKEN P-VS1 ID-7952 from Mouse_WAT_fads2KO_N_Ctr	[M+H]+	similar chromatogram in higher mz_378; similar chromatogram in higher mz_881	0.737	FALSE	13.09	699.56		Unknown			3	Normalized unit Height	FALSE	null	null	99.9	99.9	null	null	null	313.31	96hr2_1posAFAMM	699.54034:511 700.54369:276 701.54705:125		0.544064	0.576464	0.68739	0.530526	0.615184	0.715666	0	0.00160069	0.00120897	0.000563398	0	0.000690701	0.000783133	0.000934231	0.000621247	0.000976049	0	7.8503	3.27176	0	0	0
353	11.31	714.466	w/o MS2:RIKEN P-VS1 ID-8330 from Mouse_Feces_WT_ABX_Ctr	[M+H]+		0.013	FALSE	8.33	714.503		Unknown			3	Normalized unit Height	FALSE	null	null	99.8	100	null	null	null	17.76	96hr2_2posAFAMM	714.46588:19 715.46923:13 716.47259:2		0.0388171	0.0317314	0.0339078	0.047608	0.0508552	0.0393217	0.000630338	0.000380743	0.00037133	0.00100349	0	0	0.000106189	0	0	0	0	0.660171	0.248172	0	0	0
359	13.077	717.5	w/o MS2:RIKEN P-VS1 ID-8424 from Mouse_Lung_WT_N_F1AA	[M+H]+		0.132	FALSE	9.01	717.528		Unknown			3	Normalized unit Height	FALSE	null	null	99.9	99.9	null	null	null	67.33	72hr3_1posAFAMM	717.49957:170 718.50292:37 719.50628:3		0.171077	0.174684	0.16105	0.160972	0.17656	0.169704	0.00226046	0.00336603	0.00257249	0.00285757	0.0030552	0.00241989	0.00163002	0.00328453	0.00242219	0	0	4.95938	1.77277	0	0	0
375	15.289	720.492	w/o MS2:RIKEN P-VS1 ID-8490 from Mouse_Brain_WT_N_F1DHA	[M+H]+		0.855	FALSE	9.35	720.532		Unknown			3	Normalized unit Height	FALSE	null	null	99.8	99.8	null	null	null	389.99	PEBlank10posAFAMM	720.49231:468 721.49566:214 722.49902:23		1.10225	1	1	1	1	1	1	1.35532	1	1	1	1.15907	1	1.24334	1	1	0	0	0	0	0	0
381	15.32	722.486	w/o MS2:RIKEN P-VS1 ID-8547 from Mouse_Feces_WT_N_Ctr	[M+H]+		0.026	FALSE	9.3	722.469		Unknown			3	Normalized unit Height	FALSE	null	null	99.9	99.8	null	null	null	27.09	PEBlank6posAFAMM	722.48639:31 723.48974:8 724.4931:1		0.0867558	0.0603902	0.0661408	0.0736058	0.0697629	0.055007	0.0739023	0.108264	0.0885834	0.0823344	0.0918702	0.100439	0.0940685	0.106378	0.080486	0.0858613	0	0	0	0	0	0
384	1.698	723.482	w/o MS2:RIKEN P-VS1 ID-8587 from Mouse_SmallIntestine_WT_N_F1AA	[M+H]+		0.013	FALSE	8.56	723.497		Unknown			3	Normalized unit Height	FALSE	null	null	99.9	99.8	null	null	null	13.14	72hr3_1posAFAMM	723.48236:32 724.48571:2 725.48907:0		0.0323378	0.02841	0.0304925	0.0237964	0.0370693	0.041047	0.000521125	0.00133998	0.00129198	0.00109464	0.000389814	0.00172427	0.00138585	0.000808945	0.00213746	0.00654828	0	3.05786	0.6875	0	0	0
394	10.364	730.517	w/o MS2:RIKEN P-VS1 ID-8783 from Mouse_SmallIntestine_WT_N_F1	[M+H]+		0.197	FALSE	11.13	730.547		Unknown			3	Normalized unit Height	FALSE	null	null	99.9	100	null	null	null	120.26	72hr3_1posAFAMM	730.5166:347 731.51995:138 732.52331:25		0.207168	0.173816	0.195152	0.181367	0.205534	0.227643	0.00147864	0.000948656	0.000969731	0.00110433	0.00096875	0.000783992	0.00066292	0.00141696	0.00135179	0	0	0.588164	1.07302	0	0	0
396	16.031	730.583	w/o MS2:RIKEN P-VS1 ID-8801 from Mouse_Adipose_WT_N_F1EPA	[M+H]+		0.171	FALSE	12.96	730.596		Unknown			3	Normalized unit Height	FALSE	null	null	100	100	null	null	null	39.14	DDA_mix1_2posAFAMM	730.58325:51 731.5866:16 732.58996:2		0.125368	0.0940532	0.100935	0.0934451	0.118368	0.118428	0.0829621	0.110678	0.068807	0.0735822	0.100531	0.120922	0.104264	0.0927433	0.104973	0.0199238	0	3.81548	0.860658	0	0	0
397	15.957	730.625	w/o MS2:RIKEN P-VS1 ID-8807 from Mouse_AdrenalGlands_fads2KO_N_Ctr	[M+H]+		0.026	FALSE	14.48	730.651		Unknown			3	Normalized unit Height	FALSE	null	null	99.9	100	null	null	null	45.5	30min3_1posAFAMM	730.62549:48 731.62884:12 732.6322:2		0.0698589	0.0881747	0.0810375	0.0836706	0.104431	0.115349	0.0779047	0.0631122	0.0548217	0.0465321	0.0730343	0.0952016	0.0949875	0.102101	0.0789846	0.0134943	0	2.69696	1.19026	0	0	0
398	10.261	731.491	w/o MS2:RIKEN P-VS1 ID-8814 from Mouse_Feces_WT_N_Ctr	[M+H]+		0.026	FALSE	8.39	731.482		Unknown			3	Normalized unit Height	FALSE	null	null	100	100	null	null	null	71.34	DDA_mix1_1posAFAMM	731.49091:169 732.49426:43 733.49762:9		0.080714	0.0640776	0.0736989	0.084548	0.0923098	0.0926687	0.000594953	0	0.000619132	0.000993872	0	0.000390573	0.000698993	0.00122851	0.00067384	0	0	2.58672	0	0	0	0
400	13.831	731.54	w/o MS2:RIKEN P-VS1 ID-8817 from Mouse_SmallIntestine_WT_N_F1EPA	[M+H]+		0.026	FALSE	6.48	731.55		Unknown			3	Normalized unit Height	FALSE	null	null	99.9	99.7	null	null	null	30.67	72hr1_1posAFAMM	731.54041:41 732.54376:11 733.54712:2		0.0424704	0.0260635	0.0348864	0.0198777	0.0527173	0.0454582	0.00306338	0.00348786	0.00265789	0.00469049	0.00402516	0.00806697	0.00279522	0.00481908	0.00261326	0	0	6.11769	3.649	0	0	0
403	16.09	731.636	w/o MS2:RIKEN P-VS1 ID-8829 from Mouse_Aorta_ApoEKO_N_F1DHA	[M+H]+		0.053	FALSE	13.66	731.612		Unknown			3	Normalized unit Height	FALSE	null	null	99.9	100	null	null	null	17.09	3hr2_1posAFAMM	731.63562:19 732.63897:1 733.64233:3		0.0473001	0.0308895	0.0319426	0.0270255	0.0410785	0.0467284	0.0321132	0.0239537	0.0255228	0.0238975	0.045668	0.0365627	0.041092	0.0511335	0.0303028	0.00325349	0	3.27062	1.51986	0	0	0
404	10.438	732.483	w/o MS2:RIKEN P-VS1 ID-8842 from Mouse_Heart_WT_N_F1	[M+H]+		0.013	FALSE	9.13	732.456		Unknown			3	Normalized unit Height	FALSE	null	null	99.9	100	null	null	null	38.01	48hr1_1posAFAMM	732.48297:42 733.48632:10 734.48968:5		0.0172461	0.0121604	0.0113913	0.00980442	0.0131979	0.0182273	0.00110111	0.00143074	0.000279952	0.000156123	0.00149743	0.00131324	0.00116352	0.00285433	0.000671277	0.000557742	0	1.17026	0.588632	0	0	0
414	12.047	733.509	w/o MS2:RIKEN P-VS1 ID-8885 from Mouse_Adipose_WT_N_F1	[M+H]+		0.013	FALSE	12.85	733.537		Unknown			3	Normalized unit Height	FALSE	null	null	99.9	100	null	null	null	25	unfed1_1posAFAMM	733.50903:56 734.51238:7 735.51574:3		0.121123	0.120904	0.123742	0.105102	0.114714	0.135341	0.000767673	0.00179838	0.000304787	0.000950086	0.000653472	0.00049485	0.00246045	0.000321584	9.19221e-05	0	0	0.777258	0.860867	0	0	0
416	12.162	734.525	w/o MS2:RIKEN P-VS1 ID-8905 from Mouse_Feces_WT_N_Ctr	[M+H]+		0.026	FALSE	8.44	734.533		Unknown			3	Normalized unit Height	FALSE	null	null	100	99.9	null	null	null	23.45	96hr1_1posAFAMM	734.52496:50 735.52831:7 736.53167:0		0.0394915	0.0321197	0.0343974	0.0253362	0.0294095	0.0340574	0.000650843	0.00110595	0.000306871	0.000305506	0.000317145	0.00104711	0.000234617	0.000866031	0.000361934	0	0	1.59275	0.577095	0	0	0
420	17.214	734.607	w/o MS2:RIKEN P-VS1 ID-8924 from Mouse_Testis_fads2KO_N_Ctr	[M+H]+		0.066	FALSE	8.74	734.612		Unknown			3	Normalized unit Height	FALSE	null	null	99.8	99.6	null	null	null	45.34	unfed3_1posAFAMM	734.60712:61 735.61047:25 736.61383:5		0.121971	0.148214	0.128373	0.107056	0.0544901	0.0639886	6.3489e-05	0.00176472	0.000286778	0	0	0.000846028	0	0.00024403	0	0	0	1.28151	0.551704	0	0	0
421	17.484	736.571	w/o MS2:RIKEN P-VS1 ID-8981 from Mouse_Lung_WT_N_F1	[M+H]+		0.053	FALSE	9.2	736.56		Unknown			3	Normalized unit Height	FALSE	null	null	99.8	99.7	null	null	null	29.07	unfed3_1posAFAMM	736.57129:42 737.57464:15 738.578:7		0.0931063	0.101505	0.0813486	0.0487986	0.0347119	0.0426713	0.000722884	0.00107884	0.000234513	0.000645399	0.000519457	0.000591651	0.000236817	0.000295699	0.000527997	0	0	0.470514	1.03932	0	0	0
423	17.369	737.56	w/o MS2:RIKEN P-VS1 ID-9006 from Mouse_AdrenalGlands_WT_N_Ctr	[M+H]+		0.039	FALSE	13.46	737.584		Unknown			3	Normalized unit Height	FALSE	null	null	99.9	99.9	null	null	null	21.62	30min3_2posAFAMM	737.55994:30 738.56329:9 739.56665:1		0.0221661	0.0216553	0.0308289	0.0175548	0.0261478	0.0313859	0	0	0	0	0	0	0	0	0	0	0	2.25589	0.842656	0	0	0
424	15.93	738.556	w/o MS2:RIKEN P-VS1 ID-9031 from Mouse_Feces_WT_N_Ctr	[M+H]+		0.105	FALSE	9.16	738.571		Unknown			3	Normalized unit Height	FALSE	null	null	99.9	99.8	null	null	null	20.7	12hr1_2posAFAMM	738.55621:27 739.55956:10 740.56292:1		0.012169	0.0116448	0.010614	0.00508181	0.0507091	0.0551203	0.000179476	0	0.000929916	0.000559375	0	0	0.000651884	0	0	0	0	1.41017	1.25723	0	0	0
425	17.757	738.605	w/o MS2:RIKEN P-VS1 ID-9032 from Mouse_Brain_WT_N_F1AA	[M+H]+	similar chromatogram in higher mz_669	0.711	FALSE	9.77	738.583		Unknown			3	Normalized unit Height	FALSE	null	null	99.8	99.7	null	null	null	86.83	3hr1_1posAFAMM	738.60504:220 739.60839:129 740.61175:25		0.13646	0.137305	0.111416	0.106055	0.0712215	0.0727882	0.000799303	0.000916137	0.000800243	0.00123401	0.000599226	0.000535652	0.00107198	0.0025761	0.00172448	0	0	4.29699	1.71972	0	0	0
441	13.51	743.485	w/o MS2:RIKEN P-VS1 ID-9165 from Mouse_Lung_WT_N_F1AA	[M+H]+		0.013	FALSE	8.26	743.481		Unknown			3	Normalized unit Height	FALSE	null	null	99.9	99.9	null	null	null	21.03	72hr3_1posAFAMM	743.48541:39 744.48876:10 745.49212:5		0.121596	0.102934	0.114051	0.105586	0.150083	0.141105	0.00133442	0.00511013	0.0022025	0.00157337	0.00245548	0.00185498	0.00225153	0.00242434	0.00038574	0	0	1.64547	1.17381	0	0	0
444	15.135	744.603	w/o MS2:RIKEN P-VS1 ID-9206 from Mouse_Muscle_WT_CTX5_Ctr	[M+H]+		0.092	FALSE	13.06	744.599		Unknown			3	Normalized unit Height	FALSE	null	null	100	100	null	null	null	21.17	PEBlank_3posAFAMM	744.60321:24 745.60656:6 746.60992:0		0.0262141	0.0212866	0.0184867	0.0277862	0.0177876	0.0235183	0.0569213	0.0523119	0.036911	0.0407055	0.0531594	0.0614148	0.0514816	0.0732229	0.0456099	0.005407	0	2.75	0.875001	0	0	0
446	14.494	745.495	w/o MS2:RIKEN P-VS1 ID-9218 from Mouse_Lung_WT_N_F1AA	[M+H]+		0.026	FALSE	8.55	745.502		Unknown			3	Normalized unit Height	FALSE	null	null	99.9	99.8	null	null	null	54.34	unfed1_2posAFAMM	745.49475:76 746.4981:10 747.50146:2		0.211451	0.168566	0.176722	0.166664	0.195788	0.177944	0	0.00162909	0.000671652	0	0	0	0.000606459	0	0.000621247	0	0	0	0.375	0	0	0
447	15.421	746.505	w/o MS2:RIKEN P-VS1 ID-9239 from Mouse_Lung_WT_N_F1	[M+H]+		0.737	FALSE	10.62	746.505		Unknown			3	Normalized unit Height	FALSE	null	null	99.9	99.9	null	null	null	78.21	48hr1_2posAFAMM	746.50476:144 747.50811:54 748.51147:11		0.156085	0.136269	0.122668	0.138012	0.155112	0.151095	0.000602874	0.000724041	0	0.000563398	0	0	0	0	0	0	0	1.0054	0.495107	0	0	0
449	15.383	747.52	w/o MS2:RIKEN P-VS1 ID-9281 from Mouse_AdrenalGlands_WT_N_Ctr	[M+H]+		0.039	FALSE	10.94	747.56		Unknown			3	Normalized unit Height	FALSE	null	null	99.8	99.9	null	null	null	28.01	72hr3_1posAFAMM	747.51971:49 748.52306:13 749.52642:4		0.0742916	0.0401447	0.0507059	0.0545838	0.0631957	0.0601646	0	0	0	0.000563398	0	0	0	0	0	0	0	0	0	0	0	0
451	10.49	751.528	w/o MS2:RIKEN P-VS1 ID-9380 from Mouse_Feces_WT_N_Ctr	[M+H]+		0.013	FALSE	10.2	751.53		Unknown			3	Normalized unit Height	FALSE	null	null	100	100	null	null	null	20.55	48hr1_1posAFAMM	751.52753:21 752.53088:17 753.53424:6		0.0193067	0.0105035	0.0125322	0.0182547	0.0226118	0.0188152	8.6242e-05	0.000418121	0	0	0	0.000404273	0.000346554	0.0021316	0.00078414	0	0	0	0	0	0	0
452	17.943	752.609	w/o MS2:RIKEN P-VS1 ID-9422 from Mouse_Kidney_WT_N_F1AA	[M+H]+		0.079	FALSE	13.12	752.602		Unknown			3	Normalized unit Height	FALSE	null	null	99.9	99.9	null	null	null	20.32	unfed2_2posAFAMM	752.60883:26 753.61218:11 754.61554:2		0.0471048	0.0484112	0.0675562	0.056144	0.0278914	0.0249429	0.00111473	0.00153115	0.000428596	0.000808246	0.00240417	0.000275748	0.00122755	0.000289271	0.000812921	0.00105567	0	2.41633	0.490461	0	0	0
455	10.897	756.508	w/o MS2:RIKEN P-VS1 ID-9543 from Mouse_Heart_WT_N_F1	[M+H]+		0.237	FALSE	8.81	756.523		Unknown			3	Normalized unit Height	FALSE	null	null	100	100	null	null	null	53.9	72hr1_1posAFAMM	756.50781:106 757.51116:63 758.51452:12		0.171232	0.171756	0.178298	0.152407	0.190476	0.204677	0.000586574	0.00217458	0.000271616	0.000362712	0.000760018	0.000160465	0.000606459	0.00160209	0.000238767	0.000165463	0	0.933986	0.681079	0	0	0
456	16.089	756.565	w/o MS2:RIKEN P-VS1 ID-9553 from Mouse_Feces_WT_N_Ctr	[M+H]+		0.026	FALSE	10.3	756.57		Unknown			3	Normalized unit Height	FALSE	null	null	99.9	99.8	null	null	null	37.13	unfed1_2posAFAMM	756.565:41 757.56835:21 758.57171:3		0.00441736	0.00136768	0.00355395	0.00487903	0.104626	0.0847719	0.000827821	0.000905051	0	0	0.000523977	0	0	0	0.000648606	0	0	2.84446	1.98345	0	0	0
457	10.938	757.509	w/o MS2:RIKEN P-VS1 ID-9584 from Mouse_Adipose_WT_N_F1DHA	[M+H]+		0.026	FALSE	11.95	757.541		Unknown			3	Normalized unit Height	FALSE	null	null	99.9	100	null	null	null	35.47	96hr2_1posAFAMM	757.50885:46 758.5122:14 759.51556:2		0.0575376	0.0451041	0.0513697	0.0414576	0.0443089	0.0567146	0.00044873	0.000682764	0.000694373	0.000363783	0.000382076	0	0	0	0	0.000207826	0	1.50423	1.30319	0	0	0
462	16.783	758.595	w/o MS2:RIKEN P-VS1 ID-9635 from Mouse_Feces_WT_ABX_Ctr	[M+H]+	ion correlated with 463	0.434	FALSE	11.19	758.587		Unknown			3	Normalized unit Height	FALSE	null	null	99.9	99.8	null	null	null	33.21	PEBlank_4posAFAMM	758.59503:44 759.59838:13 760.60174:5		0.0748356	0.0732124	0.0747165	0.0731201	0.0911436	0.10277	0.0859355	0.0846524	0.0714787	0.0636483	0.0903033	0.102339	0.106535	0.122052	0.0875095	0.0111548	0	1	0	0	0	0
463	16.754	758.613	w/o MS2:RIKEN P-VS1 ID-9641 from Mouse_Feces_WT_N_Ctr	[M+H]+	ion correlated with 462	0.421	FALSE	11.35	758.613		Unknown			3	Normalized unit Height	FALSE	null	null	99.9	99.9	null	null	null	32.29	DDA_mix1_1posAFAMM	758.61267:43 759.61602:18 760.61938:2		0.0748356	0.0732124	0.0747165	0.0731201	0.0911436	0.10277	0.0859355	0.0846524	0.0714787	0.0636483	0.0903033	0.102339	0.106535	0.122052	0.0875095	0.0111548	0	1	0	0	0	0
468	10.096	760.468	w/o MS2:RIKEN P-VS1 ID-9711 from Mouse_Feces_WT_N_Ctr	[M+H]+		0.053	FALSE	9.48	760.485		Unknown			3	Normalized unit Height	FALSE	null	null	100	100	null	null	null	34.52	DDA_mix1_1posAFAMM	760.46783:53 761.47118:25 762.47454:6		0.021514	0.0127225	0.0233782	0.0238057	0.0242531	0.0207563	0.00361724	0.00742141	0.00510456	0.00768842	0.00460176	0.00290219	0.00181938	0.00817486	0.00636778	0.00250984	0	15.4735	10.3995	0	0	0
474	12.527	760.519	w/o MS2:RIKEN P-VS1 ID-9716 from Mouse_SmallIntestine_WT_N_F1	[M+H]+		0.013	FALSE	13.05	760.538		Unknown			3	Normalized unit Height	FALSE	null	null	100	100	null	null	null	17.99	3hr1_1posAFAMM	760.51886:30 761.52221:8 762.52557:2		0.0625654	0.0649339	0.0511305	0.0479661	0.062802	0.0553044	0.00773585	0.00940771	0.00333828	0.00855181	0.0118959	0.00821334	0.0075951	0.0117023	0.0111668	0.000976049	0	11.9871	7.47056	0	0	0
476	12.474	760.594	w/o MS2:RIKEN P-VS1 ID-9729 from Mouse_Heart_WT_N_F1DHA	[M+H]+		0.013	FALSE	9.9	760.604		Unknown			3	Normalized unit Height	FALSE	null	null	100	100	null	null	null	18.6	12hr3_1posAFAMM	760.59436:36 761.59771:10 762.60107:1		0.0622443	0.0570366	0.0520651	0.0481426	0.0613623	0.0556275	0.00928804	0.0118548	0.00874454	0.00900188	0.0062832	0.0126732	0.0075951	0.0091584	0.00876502	0.000976049	0	10.3509	7.47056	0	0	0
479	14.123	761.52	w/o MS2:RIKEN P-VS1 ID-9783 from Mouse_Feces_WT_N_Ctr	[M+H]+		0.013	FALSE	10.49	761.554		Unknown			3	Normalized unit Height	FALSE	null	null	99.9	99.9	null	null	null	66.49	3hr2_2posAFAMM	761.51971:67 762.52306:8 763.52642:1		0.374287	0.3241	0.300883	0.238038	0.199118	0.208404	0.00578506	0.00660904	0.00524319	0.00318774	0.00363221	0.00509208	0.00715763	0.00565877	0.0071894	0	0	7.29261	4.38026	0	0	0
480	11.786	762.463	w/o MS2:RIKEN P-VS1 ID-9825 from Mouse_Feces_WT_ABX_Ctr	[M+H]+		0.026	FALSE	10.05	762.499		Unknown			3	Normalized unit Height	FALSE	null	null	99.9	100	null	null	null	19.29	DDA_mix1_1posAFAMM	762.46344:22 763.46679:2 764.47015:2		0.00507467	0.0051258	0.0110068	0.00778721	0.00699553	0.0120906	0.00213573	0.00320534	0.00354636	0.0022233	0.00201186	0.00129887	0.000942753	0.00331573	0.00320856	0	0	1.80907	1.74828	0	0	0
485	17.505	762.617	w/o MS2:RIKEN P-VS1 ID-9854 from Mouse_Muscle_WT_CTX5_Ctr	[M+H]+		0.105	FALSE	8.88	762.624		Unknown			3	Normalized unit Height	FALSE	null	null	99.8	99.6	null	null	null	34.82	DDA_mix1_1posAFAMM	762.61707:82 763.62042:34 764.62378:6		0.0594001	0.0619667	0.0623555	0.0656139	0.0413102	0.044414	0.00107606	0.00221569	0.00270306	0.00137352	0.00138696	0.00102336	0.000595806	0.00053264	0.000986219	0	0	3.57551	1.55224	0	0	0
486	14.055	763.549	w/o MS2:RIKEN P-VS1 ID-9884 from Mouse_Feces_WT_N_Ctr	[M+H]+		0.013	FALSE	11.35	763.568		Unknown			3	Normalized unit Height	FALSE	null	null	99.9	100	null	null	null	15.39	48hr1_2posAFAMM	763.54858:17 764.55193:6 765.55529:1		0.00452034	0.0164573	0.00455592	0.0120373	0.0129715	0.010516	0.00066875	0.00215985	0.00102317	0.000901055	0.00157516	0.00183354	0.000873143	0.000470296	0.000132458	0	0	0.961093	1.55932	0	0	0
487	17.473	763.578	w/o MS2:RIKEN P-VS1 ID-9890 from Mouse_AdrenalGlands_WT_N_Ctr	[M+H]+		0.026	FALSE	13.53	763.6		Unknown			3	Normalized unit Height	FALSE	null	null	99.9	99.9	null	null	null	15.6	6hr3_2posAFAMM	763.57843:16 764.58178:3 765.58514:0		0.0141332	0.0229352	0.0202575	0.0155865	0.0169942	0.00627718	0.000257722	0.00103284	0.000853756	0.000743173	0	0	0.000259047	0	0.00124277	0	0	2.36692	0.325782	0	0	0
489	17.885	764.605	w/o MS2:RIKEN P-VS1 ID-9933 from Mouse_AdrenalGlands_fads2KO_N_Ctr	[M+H]+		0.026	FALSE	12.85	764.623		Unknown			3	Normalized unit Height	FALSE	null	null	99.9	99.9	null	null	null	86.25	unfed2_1posAFAMM	764.60535:155 765.6087:79 766.61206:7		0.388942	0.386764	0.410306	0.396717	0.258294	0.262331	0	0.00111752	0	0.000659036	0.00042434	0.000690701	0	0.000925478	0	0.000312975	0	1.01832	1.93924	0	0	0
490	17.859	765.603	w/o MS2:RIKEN P-VS1 ID-9960 from Mouse_Feces_WT_N_Ctr	[M+H]+		0.039	FALSE	12.73	765.584		Unknown			3	Normalized unit Height	FALSE	null	null	99.9	99.9	null	null	null	54.9	unfed3_1posAFAMM	765.60339:77 766.60674:18 767.6101:3		0.181809	0.186509	0.193194	0.195142	0.116669	0.129176	0	0	0.000593913	0	0	0	0	0.00149477	0	0	0	0.74566	0.979253	0	0	0
16	0.821	383.275	w/o MS2:SM d11:0; SM d8:0/3:0; [M+H]+	[M+H]+		0.013	FALSE	null	383.231	C16H35N2O6P	SM	ONUJLVZYUUQDMF-UHFFFAOYNA-N	CCCCCC(O)C(COP([O-])(=O)OCC[N+](C)(C)C)NC(=O)CC	3	Normalized unit Height	FALSE	null	null	99.8	100	null	null	null	16.81	3hr1_1posAFAMM	383.27457:17 384.27792:4 385.28128:0		0.00173859	0.0018102	0.00382484	0.00327019	0.00224124	0.00228415	9.33464e-05	0.00073314	0.000260418	0	0.000326426	0.000201257	0.000795092	0.000305255	0	8.58226e-05	0	0	0	0	0	0
27	0.599	409.162	w/o MS2:SM d13:1; SM d8:1/5:0; [M+H]+	[M+H]+		0.132	FALSE	null	409.246	C18H37N2O6P	SM	WQDZSNJBOGLSMW-ZHACJKMWNA-N	CCCCC(=O)NC(COP([O-])(=O)OCC[N+](C)(C)C)C(O)\C=C\CCC	3	Normalized unit Height	FALSE	null	null	99.3	100	null	null	null	18.97	48hr2_2posAFAMM	409.16223:22 410.16558:2 411.16894:1		0.017419	0.0213745	0.0167032	0.0139694	0.0129284	0.0241036	0.000498872	0.00104556	0.000827754	0.00175526	0.00094025	0.000587373	0.000709262	0.00299102	0.00168216	0.00178758	0	3.17625	1.26608	0	0	0
35	1.123	459.469	w/o MS2:SM d15:1; [M+Na]+	[M+H]+		0.026	FALSE	null	459.259	C20H41N2O6P	SM	HQYPOJZFJOSKTJ-ACCUITESNA-N	CCCCCCC(=O)NC(COP([O-])(=O)OCC[N+](C)(C)C)C(O)\C=C\CCC	3	Normalized unit Height	FALSE	null	null	95.8	100	null	null	null	21.53	unfed1_1posAFAMM	459.46936:24 460.47271:12 461.47607:2		0.00106652	0.000626893	0.000764195	0.00108116	0.0489189	0.0587	0.000282491	0	0	0.000342474	0	0	0.000746402	0.000521471	0.000242128	0.000261574	0	0	0	0	0	0
42	2.494	485.278	w/o MS2:SM d17:2; [M+Na]+	[M+H]+		0.171	FALSE	null	485.275	C22H43N2O6P	SM	BTNZHIMAIXVOSO-RICRECKTNA-N	CCCCC(=O)NC(COP([O-])(=O)OCC[N+](C)(C)C)C(O)\C=C\CC\C=C\CCC	3	Normalized unit Height	FALSE	null	null	100	100	null	null	null	51.38	PEBlank_8posAFAMM	485.27771:72 486.28106:16 487.28442:1		0.0864628	0.0777357	0.0893363	0.0733693	0.0925955	0.0663355	0.167719	0.137286	0.175734	0.163263	0.144018	0.135164	0.0987007	0.0758013	0.116255	0.170477	0	4.80514	1.55555	0	0	0
55	10.535	531.376	w/o MS2:SM d20:0; [M+Na]+	[M+H]+		0.013	FALSE	1.4	531.353	C25H53N2O6P	SM	PJNVQWVGEGVNHD-UHFFFAOYNA-N	CCCCCCCCCCCC(=O)NC(COP([O-])(=O)OCC[N+](C)(C)C)C(O)CCCCC	3	Normalized unit Height	FALSE	null	null	99.7	99.6	null	null	null	69.31	DDA_mix1_1posAFAMM	531.37567:70 532.37902:10 533.38238:0		0.0291865	0.0236859	0.026706	0.0173475	0.0191576	0.022974	0.164763	0.274924	0.156941	0.16381	0.178555	0.219768	0.176631	0.155566	0.123227	0.0835993	0	0.100339	0	0	0	0
51	15.058	509.567	w/o MS2:SM d20:0; SM d18:0/2:0; [M+H]+	[M+H]+		0.013	FALSE	1.61	509.371	C25H53N2O6P	SM	FGAHBNSYMSCMFW-UHFFFAOYNA-N	CCCCCCCCCCCCCCCC(O)C(COP([O-])(=O)OCC[N+](C)(C)C)NC(C)=O	3	Normalized unit Height	FALSE	null	null	95.9	99.1	null	null	null	45.11	PEBlank_1posAFAMM	509.56717:45 510.57052:0 511.57388:0		0.0116872	0.0122859	0.0155118	0.0185655	0.014568	0.0123852	0.0310815	0.0189658	0.0193883	0.0126765	0.0388923	0.0332304	0.0305083	0.0335908	0.0392421	0.100641	0	0	0	0	0	0
65	14.489	537.504	w/o MS2:SM d22:0; SM d20:0/2:0; [M+H]+	[M+H]+		0.039	FALSE	2.15	537.403	C27H57N2O6P	SM	YVZXFZROERYUSQ-UHFFFAOYNA-N	CCCCCCCCCCCCCCCCCC(O)C(COP([O-])(=O)OCC[N+](C)(C)C)NC(C)=O	3	Normalized unit Height	FALSE	null	null	98.6	99.2	null	null	null	26.43	24hr3_1posAFAMM	537.50427:31 538.50762:9 539.51098:2		0.0466909	0.0341759	0.0279957	0.0290629	0.0472972	0.0301	0.000602874	0.00108606	0.00161197	0	0.000890664	0	0	0	0.000621247	0.000557742	0	1	0	0	0	0
60	10.421	533.386	w/o MS2:SM d22:2; SM d20:2/2:0; [M+H]+	[M+H]+	ion correlated with 840; ion correlated with 838; ion correlated with 830; ion correlated with 827; ion correlated with 58; ion correlated with 836	0.013	FALSE	1.41	533.371	C27H53N2O6P	SM	YJDVOAFJLWVRJE-HIASSRJUNA-N	CCCCCCCCCCC\C=C\CC\C=C\C(O)C(COP([O-])(=O)OCC[N+](C)(C)C)NC(C)=O	3	Normalized unit Height	FALSE	null	null	99.8	99.6	null	null	null	199.48	96hr2_2posAFAMM	533.38647:200 534.38982:27 535.39318:7		0.00123785	0.00362475	0.00212035	0.00144289	0.00427833	0.00314858	0.0107644	0.0150836	0.0126268	0.00962406	0.0105973	0.0143163	0.0162058	0.0120728	0.00690823	0.00822669	0	0	0.0572382	0	0	0
80	15.423	551.612	w/o MS2:SM d23:0; SM d21:0/2:0; [M+H]+	[M+H]+		0.013	FALSE	2.43	551.418	C28H59N2O6P	SM	WNBACXPYMWJZMP-UHFFFAOYNA-N	CCCCCCCCCCCCCCCCCCC(O)C(COP([O-])(=O)OCC[N+](C)(C)C)NC(C)=O	3	Normalized unit Height	FALSE	null	null	96	99.2	null	null	null	48.09	unfed1_2posAFAMM	551.61151:48 552.61486:2 553.61822:1		0.00981984	0.0145606	0.008544	0.0149802	0.123981	0.138628	0.00120575	0.00126707	0.0017463	0.00253529	0.0027543	0.00103605	0.00257745	0.00373692	0.00186374	0.00556193	0	3.45656	3.23292	0	0	0
77	1.84	547.384	w/o MS2:SM d23:2; SM d21:2/2:0; [M+H]+	[M+H]+		0.013	FALSE	1.68	547.387	C28H55N2O6P	SM	SDJCNNYZRZQKPP-KEIUHOJNNA-N	CCCCCCCCCCCC\C=C\CC\C=C\C(O)C(COP([O-])(=O)OCC[N+](C)(C)C)NC(C)=O	3	Normalized unit Height	FALSE	null	null	100	100	null	null	null	21.96	48hr2_1posAFAMM	547.3844:22 548.38775:2 549.39111:0		0.0375146	0.0293107	0.0368961	0.0343861	0.0416941	0.0433819	0.000829854	0.000376128	0.00126846	0	0.000272311	0.00063111	0.000552797	0.000999039	0.000494121	0.000767606	0	1.43356	0.308965	0	0	0
108	0.654	599.391	w/o MS2:SM d25:1; [M+Na]+	[M+H]+		0.066	FALSE	2.3	599.416	C30H61N2O6P	SM	CCROWOWZNNMWNE-PFONDFGANA-N	CCCCCCC\C=C/CCCCCCCC(=O)NC(COP([O-])(=O)OCC[N+](C)(C)C)C(O)CCCCC	3	Normalized unit Height	FALSE	null	null	99.9	100	null	null	null	21.46	DDA_mix1_1posAFAMM	599.39087:27 600.39422:7 601.39758:2		0.0861319	0.066103	0.101885	0.0812386	0.0881612	0.14605	0.000449334	0.000859762	0.000912464	0	0.00118253	0.000350383	0.000473711	0.00140627	0.000763814	0.000686952	0	0.732185	0	0	0	0
101	1.737	591.423	w/o MS2:SM d26:1; SM d8:0/18:1; [M+H]+	[M+H]+	ion correlated with 124	0.013	FALSE	2.58	591.45	C31H63N2O6P	SM	XQQZVAXLDGKZPO-NXVVXOECNA-N	CCCCCCCC\C=C/CCCCCCCC(=O)NC(COP([O-])(=O)OCC[N+](C)(C)C)C(O)CCCCC	3	Normalized unit Height	FALSE	null	null	99.9	100	null	null	null	30.62	48hr1_2posAFAMM	591.42316:38 592.42651:4 593.42987:0		0.0458795	0.0273038	0.0369203	0.0328753	0.051584	0.0376292	0	0	0.000471432	0.000562419	0.000614416	0.000637171	0	0	0.000829658	0.00069217	0	0.865158	0.376719	0	0	0
106	17.338	595.728	w/o MS2:SM d27:6; SM d9:1/18:5; [M+H]+	[M+H]+		0.013	FALSE	1.34	595.387	C32H55N2O6P	SM	ZGGHUDXWOBVYNZ-KMDWMUEANA-N	CCCC\C=C\C(O)C(COP([O-])(=O)OCC[N+](C)(C)C)NC(=O)C\C=C/C\C=C/C\C=C/C\C=C/C\C=C/CC	3	Normalized unit Height	FALSE	null	null	89	98.7	null	null	null	15.13	PEBlank_1posAFAMM	595.72845:15 596.7318:2 597.73516:0		0.00714755	0.00558145	0.00509978	0.00542602	0.00631459	0.0091366	0.0240145	0.00977454	0.0103136	0.0115184	0.0297383	0.0160972	0.0226411	0.0283254	0.0159971	0.0337434	0	0.558986	0	0	0	0
133	0.792	649.483	w/o MS2:SM d30:0; SM d8:0/22:0; [M+H]+	[M+H]+		0.013	FALSE	4.2	649.528	C35H73N2O6P	SM	HSHGXJKOWUZPPM-UHFFFAOYNA-N	CCCCCCCCCCCCCCCCCCCCCC(=O)NC(COP([O-])(=O)OCC[N+](C)(C)C)C(O)CCCCC	3	Normalized unit Height	FALSE	null	null	99.8	99.9	null	null	null	19.91	DDA_mix1_1posAFAMM	649.48346:20 650.48681:3 651.49017:0		0	0	0	0	0.000480265	0.000761383	0	0.000882051	0.000346425	0.000284065	0.000401853	0.000429492	0.000615702	0.00109392	0.000791148	0.0011463	0	1.73299	0.338822	0	0	0
123	1.678	635.418	w/o MS2:SM d30:7; SM d8:1/22:6; [M+H]+	[M+H]+	ion correlated with 169	0.039	FALSE	1.7	635.418	C35H59N2O6P	SM	XUMFJSHSDBDPHW-BTARYQCWNA-N	CCC\C=C\C(O)C(COP([O-])(=O)OCC[N+](C)(C)C)NC(=O)CC\C=C/C\C=C/C\C=C/C\C=C/C\C=C/C\C=C/CC	3	Normalized unit Height	FALSE	null	null	100	100	null	null	null	20.41	48hr1_1posAFAMM	635.41785:29 636.4212:4 637.42456:0		0.0254801	0.0237002	0.042569	0.0369536	0.0535762	0.0552764	0.000345379	0.00111752	0.000865029	0.000930142	0.000421377	0.000431396	0.000386373	0	0.000377021	0.000957148	0	0.997409	1.125	0	0	0
169	1.695	679.446	w/o MS2:SM d31:3; [M+Na]+	[M+H]+	ion correlated with 123	0.026	FALSE	3.31	679.479	C36H69N2O6P	SM	OLJSNKZMUJZKJN-BYBPBHJYNA-N	CCCCCCC(O)C(COP([O-])(=O)OCC[N+](C)(C)C)NC(=O)CCCCCCCC\C=C/C\C=C/C\C=C/CCCCC	3	Normalized unit Height	FALSE	null	null	99.9	100	null	null	null	19.34	96hr1_1posAFAMM	679.44574:29 680.44909:6 681.45245:0		0.0420933	0.0388857	0.0326705	0.0340633	0.0583966	0.0575098	0.000670544	0.00129963	0.00183234	0.000950098	0.000572128	0.000730665	0.000810948	0.00392716	0.000747292	0.00317465	0	2.04632	0	0	0	0
209	10.764	689.47	w/o MS2:SM d32:5; [M+Na]+	[M+H]+		0.013	FALSE	2.9	689.463	C37H67N2O6P	SM	GJCZPAQILHUJHB-HJNKVCFRNA-N	CCCCCC(O)C(COP([O-])(=O)OCC[N+](C)(C)C)NC(=O)CCCCCCC\C=C/C\C=C/C\C=C/C\C=C/C\C=C/CC	3	Normalized unit Height	FALSE	null	null	99.8	99.7	null	null	null	62.52	48hr2_1posAFAMM	689.46954:63 690.47289:16 691.47625:2		0.0231306	0.0204093	0.0209714	0.0177853	0.0228393	0.0250072	0.000294688	0.000348506	0.000670669	0	0.000605682	0.000338844	0	0.000474851	0.000393331	0.000596261	0	0	0.232497	0	0	0
465	12.555	759.507	w/o MS2:SM d37:5; [M+Na]+	[M+H]+		0.066	FALSE	4.35	759.541	C42H77N2O6P	SM	JWXHZLAYAMRPFM-MFPUCXCHNA-N	CCCCCCC(O)C(COP([O-])(=O)OCC[N+](C)(C)C)NC(=O)CCCCCCCCCCC\C=C/C\C=C/C\C=C/C\C=C/C\C=C/CC	3	Normalized unit Height	FALSE	null	null	99.7	99.7	null	null	null	100.9	DDA_mix1_1posAFAMM	759.50708:355 760.51043:86 761.51379:19		0.311772	0.263058	0.270395	0.280264	0.296848	0.280768	0.0030546	0.00694029	0.00242571	0.00354273	0.00143129	0.00306456	0.00496995	0.00261636	0.00465555	0.000976049	0	7.76391	3.6021	0	0	0
496	1.517	767.505	w/o MS2:SM d38:8; [M+Na]+	[M+H]+		0.026	FALSE	3.57	767.51	C43H73N2O6P	SM	DPPZKMLBYICLLR-QANVFNBYNA-N	CCCCCC(O)C(COP([O-])(=O)OCC[N+](C)(C)C)NC(=O)CCCC\C=C/C\C=C/C\C=C/C\C=C/C\C=C/C\C=C/C\C=C/C\C=C/CC	3	Normalized unit Height	FALSE	null	null	100	100	null	null	null	25.27	72hr3_1posAFAMM	767.50452:29 768.50787:4 769.51123:0		0.0242051	0.0202139	0.0237459	0.0202323	0.0341344	0.0364787	0	0.000595237	0.000829523	0	0.000485576	0.000471507	0.00048441	0.00060252	0.000486474	0	0	0	0.381135	0	0	0
835	18.31	1067.96	w/o MS2:SM d60:1; SM d16:0/44:1; [M+H]+	[M+H]+		0.013	FALSE	12.1	1067.98	C65H131N2O6P	SM	XFMPHGGBJBXPNH-DQRAZIAONA-N	CCCCCCCCCCCCCC(O)C(COP([O-])(=O)OCC[N+](C)(C)C)NC(=O)CCCCCCCCCCCCCCCCCCCCCCCCCCCCCCC\C=C/CCCCCCCCCC	3	Normalized unit Height	FALSE	null	null	99.9	99.8	null	null	null	17.76	72hr2_2posAFAMM	1067.96387:18 1068.96722:0 1069.97058:0		0.0331878	0.026868	0.0381598	0.0413335	0.0503744	0.040844	0.0153733	0.00406666	0.00867588	0.00918652	0.0178792	0.0143896	0.0167113	0.0341447	0.0139263	0.000418307	0	1.55065	1.07231	0	0	0
854	14.432	1195.72	w/o MS2:SM d69:11; [M+Na]+	[M+H]+		0.013	FALSE	11.94	1195.95	C74H129N2O6P	SM	LHJBVLHDEJZXTK-XZTZNVKNNA-N	CCCCCCCCCCCCCCCCCCCCCCC(O)C(COP([O-])(=O)OCC[N+](C)(C)C)NC(=O)CCCCCCCCC\C=C/C\C=C/C\C=C/C\C=C/C\C=C/C\C=C/C\C=C/C\C=C/C\C=C/C\C=C/C\C=C/CC	3	Normalized unit Height	FALSE	null	null	95.1	100	null	null	null	66.33	6hr2_2posAFAMM	1195.72009:66 1196.72344:23 1197.7268:3		0.0249005	0.0474842	0.0537779	0.0542424	0.0736584	0.0746155	0	0.000660934	0	0	0	0.000815028	0.000134443	0.00199777	0	0	0	1.37609	0.0796779	0	0	0
885	3.255	1292.52	w/o MS2:SM d76:1; SM d32:0/44:1; [M+H]+	[M+H]+	ion correlated with 783	0.013	FALSE	12.1	1292.23	C81H163N2O6P	SM	VIMKHYCHNOGZMQ-LCUIJRPUNA-N	CCCCCCCCCCCCCCCCCCCCCCCCCCCCCC(O)C(COP([O-])(=O)OCC[N+](C)(C)C)NC(=O)CCCCCCCCCCCCCCCCCCCCCCCCCCCCCCC\C=C/CCCCCCCCCC	3	Normalized unit Height	FALSE	null	null	92	99.6	null	null	null	20.01	30min3_1posAFAMM	1292.5238:25 1293.52715:7 1294.53051:3		0.0212108	0.0437632	0.0246135	0.0252859	0.0431527	0.0262762	0	0	0	0	0	0	0	0	0	0	0	0	0	0	0	0
876	3.225	1290.44	w/o MS2:SM d76:2; SM d32:0/44:2; [M+H]+	[M+H]+	ion correlated with 883	0.303	FALSE	12.1	1290.22	C81H161N2O6P	SM	WOBYBRBRYGOWDE-UJTOJERFNA-N	CCCCCCCCCCCCCCCCCCCCCCCCCCCCCC(O)C(COP([O-])(=O)OCC[N+](C)(C)C)NC(=O)CCCCCCCCCCCCCCCCCCCCCCCCCCCCCCC\C=C/C\C=C/CCCCCCC	3	Normalized unit Height	FALSE	null	null	95	99.6	null	null	null	101.23	96hr2_1posAFAMM	1290.44006:195 1291.44341:189 1292.44677:38		0.242398	0.22785	0.147416	0.190052	0.274818	0.17143	4.79245e-06	0	0	0	0	0	6.67924e-06	0	0	0	0	0	0	0	0	0
889	17.359	1308.16	w/o MS2:SM d76:4; [M+Na]+	[M+H]+		0.013	FALSE	12.1	1308.17	C81H157N2O6P	SM	ZGOHCNWTOCJAQO-LGUFLKDENA-N	CCCCCCCCCCCCCCCCCCCCCCCCCCCCCC(O)C(COP([O-])(=O)OCC[N+](C)(C)C)NC(=O)CCCCCCCCCCCCCCCCCCCCCCCCCCCCCC\C=C/C\C=C/C\C=C/C\C=C/CC	3	Normalized unit Height	FALSE	null	null	99.9	99.9	null	null	null	15.19	72hr2_1posAFAMM	1308.16309:15 1309.16644:7 1310.1698:0		0.023529	0.0260803	0.0234803	0.0198599	0.0299187	0.0286111	0	0	0.00104284	0	0	0	0	0.000677774	0	0	0	0	0	0	0	0
886	17.36	1298.25	w/o MS2:SM d77:5; SM d33:0/44:5; [M+H]+	[M+H]+		0.118	FALSE	12.1	1298.19	C82H157N2O6P	SM	OILDHHHSWPCKSV-WARBFJPKNA-N	CCCCCCCCCCCCCCCCCCCCCCCCCCCCCCC(O)C(COP([O-])(=O)OCC[N+](C)(C)C)NC(=O)CCCCCCCCCCCCCCCCCCCCCCCCCCC\C=C/C\C=C/C\C=C/C\C=C/C\C=C/CC	3	Normalized unit Height	FALSE	null	null	99.6	99.9	null	null	null	22.57	PEBlank6posAFAMM	1298.2467:26 1299.25005:24 1300.25341:9		0.0193563	0.0114646	0.0120234	0.0171115	0.0177876	0.019576	0.0629668	0.0547857	0.0446425	0.0415037	0.056821	0.0652904	0.0624147	0.0739927	0.0527369	0.00962105	0	0.920022	0.817184	0	0	0
891	14.715	1325.78	w/o MS2:SM d78:9; [M+Na]+	[M+H]+		0.013	FALSE	12.1	1326.12	C83H151N2O6P	SM	MTRSYEXFWYRPGD-PNAWOJFZNA-N	CCCCCCCCCCCCCCCCCCCCCCCCCCCCCCCC(O)C(COP([O-])(=O)OCC[N+](C)(C)C)NC(=O)CCCCCCCCCCCCCCC\C=C/C\C=C/C\C=C/C\C=C/C\C=C/C\C=C/C\C=C/C\C=C/C\C=C/CC	3	Normalized unit Height	FALSE	null	null	89.6	100	null	null	null	43.74	DDA_mix1_2posAFAMM	1325.77917:44 1326.78252:95 1327.78588:26		0.00121702	0.00045255	0.000159368	0.000638355	0.000640354	0.000304553	0.00120575	0.00036202	0.000537322	0	0	0	0	0.00261585	0	0.000697177	0	0	0	0	0	0
898	14.64	1346	w/o MS2:SM d80:13; [M+Na]+	[M+H]+		0.039	FALSE	12.1	1346.09	C85H147N2O6P	SM	BSEGWCFWGDHSBR-YPNRLJGGNA-N	CCCCCCCCCCCCCCCCCCCCCCCCCCCCCCC\C=C\C(O)C(COP([O-])(=O)OCC[N+](C)(C)C)NC(=O)CCCCCC\C=C/C\C=C/C\C=C/C\C=C/C\C=C/C\C=C/C\C=C/C\C=C/C\C=C/C\C=C/C\C=C/C\C=C/CC	3	Normalized unit Height	FALSE	null	null	99.2	100	null	null	null	117.75	30min3_1posAFAMM	1345.99829:131 1347.00164:24 1348.005:48		0.238979	0.204502	0.230588	0.236297	0.235988	0.253557	0.0805004	0.135013	0.081852	0.0833359	0.102756	0.102224	0.0822089	0.11325	0.100055	0.00991541	0	0	0	0	0	0
895	14.654	1343.83	w/o MS2:SM d80:14; [M+Na]+	[M+H]+	ion correlated with 893	0.013	FALSE	12.1	1344.07	C85H145N2O6P	SM	FJEFOHJFXVRLRO-WEPAJFOTNA-N	CCCCCCCCCCCCCCCCCCCCCCCCCCC\C=C\CC\C=C\C(O)C(COP([O-])(=O)OCC[N+](C)(C)C)NC(=O)CCCCCC\C=C/C\C=C/C\C=C/C\C=C/C\C=C/C\C=C/C\C=C/C\C=C/C\C=C/C\C=C/C\C=C/C\C=C/CC	3	Normalized unit Height	FALSE	null	null	94.2	100	null	null	null	636.47	72hr2_1posAFAMM	1343.82642:636 1344.82977:275 1345.83313:74		1.84121	1.52357	1.75009	1.70815	1.73449	1.55984	0.821181	1.11786	0.785116	0.723872	0.830131	0.880394	0.812941	1.04443	0.923552	0.182366	0	0	0	0	0	0
913	26.282	1386.02	w/o MS2:SM d81:0; [M+Na]+	[M+H]+		0.013	FALSE	12.1	1386.31	C86H175N2O6P	SM	SSZINXIRUDNFSY-UHFFFAOYNA-N	CCCCCCCCCCCCCCCCCCCCCCCCCCCCCCCCCCCCCCCCCCCC(=O)NC(COP([O-])(=O)OCC[N+](C)(C)C)C(O)CCCCCCCCCCCCCCCCCCCCCCCCCCCCCCCCCC	3	Normalized unit Height	FALSE	null	null	91.8	99	null	null	null	25.91	3hr3_2posAFAMM	1386.01941:27 1387.02276:0 1388.02612:0		0.00288182	0.000720869	0.000451975	0.00288497	0.00294403	0.00306852	0.00715208	0.00293014	0.00493344	0.00136026	0.00399163	0.00448757	0.00367398	0.00597505	0.00357183	0	0	4.80723	2.15422	0	0	0
907	17.812	1368.13	w/o MS2:SM d81:9; [M+Na]+	[M+H]+		0.066	FALSE	12.1	1368.17	C86H157N2O6P	SM	PSLNFYXBDYHACW-QZEWHSHMNA-N	CCCCCCCCCCCCCCCCCCCCCCCCCCCCCCCCCCC(O)C(COP([O-])(=O)OCC[N+](C)(C)C)NC(=O)CCCCCCCCCCCCCCC\C=C/C\C=C/C\C=C/C\C=C/C\C=C/C\C=C/C\C=C/C\C=C/C\C=C/CC	3	Normalized unit Height	FALSE	null	null	99.8	99.8	null	null	null	18.44	3hr1_1posAFAMM	1368.12659:22 1369.12994:10 1370.1333:0		0.0140174	0.0107021	0.0226513	0.0184035	0.00432238	0.00395919	0	0	0.000300675	0	0	0.00201761	0.000584362	0.000488617	0	0	0	5.76751	0.839287	0	0	0
749	18.336	925.663	w/o MS2:SM t50:10; [M+H]+	[M+H]+		0.013	FALSE	5.53	925.679	C55H93N2O7P	SM	MFMJAKWIBLREBW-GXFDDLFQNA-N	CCCCCCCCC\C=C\CCCC(O)C(O)C(COP([O-])(=O)OCC[N+](C)(C)C)NC(=O)CCC\C=C/C\C=C/C\C=C/C\C=C/C\C=C/C\C=C/C\C=C/C\C=C/C\C=C/CC	3	Normalized unit Height	FALSE	null	null	99.6	99.2	null	null	null	21.71	unfed1_2posAFAMM	925.66309:22 926.66644:6 927.6698:0		0.00121702	0.00406381	0.0101919	0.00398972	0.0560843	0.0384583	0	0.000467903	0	0	0.000371585	0	0	0	0.00144163	0.00039364	0	1.10285	1.31371	0	0	0
1	1.024	274.293	w/o MS2:Sphinganine 16:0; [M+H]+	[M+H]+		0.013	FALSE	2.63	274.274	C16H35NO2	Sphinganine	ZKLREJQHRKUJHD-UHFFFAOYNA-N	CCCCCCCCCCCCCC(O)C(N)CO	3	Normalized unit Height	FALSE	null	null	100	100	null	null	null	69.42	PEBlank_2posAFAMM	274.29294:130 275.29629:13 276.29965:1		0.0832593	0.0863699	0.105651	0.0868694	0.0924803	0.0899954	0.216725	0.221516	0.113418	0.130572	0.329188	0.287299	0.290949	0.407043	0.322055	0.296715	0	18.6703	6.0155	0	0	0
10	3.588	328.364	w/o MS2:Sphingosine 20:1; [M+H]+	[M+H]+		0.039	FALSE	3.27	328.321	C20H41NO2	Sphingosine	HTJSZHKGNMXZJN-WUKNDPDINA-N	CCCCCCCCCCCCCCC\C=C\C(O)C(N)CO	3	Normalized unit Height	FALSE	null	null	99.8	100	null	null	null	47.65	PEBlank_5posAFAMM	328.36368:59 329.36703:9 330.37039:0		0.0240976	0.0124433	0.00672087	0.0153247	0.0209242	0.012973	0.14273	0.0721425	0.0541351	0.0584369	0.104801	0.162199	0.127238	0.122862	0.140557	0.0817247	0	0	0.450662	0	0	0
17	7.333	384.413	w/o MS2:Sphingosine 24:1; [M+H]+	[M+H]+		0.039	FALSE	4.24	384.384	C24H49NO2	Sphingosine	KLRTVNNDDQXREP-QZQOTICONA-N	CCCCCCCCCCCCCCCCCCC\C=C\C(O)C(N)CO	3	Normalized unit Height	FALSE	null	null	99.9	100	null	null	null	24.6	PEBlank_7posAFAMM	384.41269:37 385.41604:4 386.4194:0		0.0225791	0.0173592	0.0256838	0.0220301	0.0173399	0.0293233	0.0505427	0.0388648	0.0343332	0.0333128	0.0877633	0.0827075	0.0837883	0.0868309	0.0629408	0.0654163	0	0	0	0	0	0
39	7.817	468.458	w/o MS2:Sphingosine 30:1; [M+H]+	[M+H]+		0.171	FALSE	5.81	468.478	C30H61NO2	Sphingosine	QPQZKBUBOQRZIB-CYYJNZCTNA-N	CCCCCCCCCCCCCCCCCCCCCCCCC\C=C\C(O)C(N)CO	3	Normalized unit Height	FALSE	null	null	100	100	null	null	null	55.72	48hr1_2posAFAMM	468.45779:78 469.46114:24 470.4645:0		0.0529967	0.0317148	0.0490434	0.0364535	0.0533857	0.0485172	0	0	2.97119e-05	0	5.74553e-05	0	0	0.000139046	0	0.000774704	0	0	0	0	0	0
160	14.673	665.423	w/o MS2:TAG 37:5; TAG 8:0-11:0-18:5; [M+Na]+	[M+H]+		0.039	FALSE	5.69	665.475	C40H66O6	TAG	YQIHDPFMQLNOHT-WUZLTRMFNA-N	CCCCCCCCCCC(=O)OC(COC(=O)CCCCCCC)COC(=O)C\C=C/C\C=C/C\C=C/C\C=C/C\C=C/CC	3	Normalized unit Height	FALSE	null	null	99.5	99.6	null	null	null	18.43	48hr1_2posAFAMM	665.42273:22 666.42608:3 667.42944:0		0.040741	0.0226107	0.0205939	0.029187	0.0416407	0.029897	0.0331413	0.0537801	0.0360603	0.0242887	0.0245097	0.023503	0.02254	0.0265322	0.0134431	0.04857	0	9.24999	7.21762	0	0	0
219	12.739	691.455	w/o MS2:TAG 39:6; TAG 8:0-9:0-22:6; [M+Na]+	[M+H]+		0.145	FALSE	5.78	691.491	C42H68O6	TAG	NFSFMSFGVLDVNH-ZYWLPPJPNA-N	CCCCCCCCC(=O)OC(COC(=O)CCCCCCC)COC(=O)CC\C=C/C\C=C/C\C=C/C\C=C/C\C=C/C\C=C/CC	3	Normalized unit Height	FALSE	null	null	99.8	99.8	null	null	null	90.39	12hr1_1posAFAMM	691.4549:210 692.45825:44 693.46161:9		0.140724	0.124257	0.111751	0.113	0.122871	0.0965725	0.000506283	0.000383678	0.000520684	0.00100058	0.000880262	0.000524982	0.000424613	0.000520287	0.00101125	0	0	0.377261	0.566491	0	0	0
378	17.302	721.545	w/o MS2:TAG 41:5; TAG 8:0-15:0-18:5; [M+Na]+	[M+H]+	ion correlated with 377	0.487	FALSE	6.84	721.538	C44H74O6	TAG	GLLVSCVYQLHTIC-PXHZQGKINA-N	CCCCCCCCCCCCCCC(=O)OC(COC(=O)CCCCCCC)COC(=O)C\C=C/C\C=C/C\C=C/C\C=C/C\C=C/CC	3	Normalized unit Height	FALSE	null	null	99.7	99.5	null	null	null	21.69	96hr1_1posAFAMM	721.54492:33 722.54827:12 723.55163:4		0.0278561	0.0434112	0.0438086	0.0261371	0.0410004	0.0569853	0	0	0.000537322	0.000171806	0	0.000138071	0.000468952	0.000225449	0	0.000557742	0	4.1543	1.3086	0	0	0
372	14.362	719.482	w/o MS2:TAG 41:6; TAG 8:0-9:0-24:6; [M+Na]+	[M+H]+		0.026	FALSE	6.35	719.522	C44H72O6	TAG	GAPZCUGWPQWYHZ-QBJOEKDMNA-N	CCCCCCCCC(=O)OC(COC(=O)CCCCCCC)COC(=O)CCCC\C=C/C\C=C/C\C=C/C\C=C/C\C=C/C\C=C/CC	3	Normalized unit Height	FALSE	null	null	99.7	99.7	null	null	null	195.4	unfed1_1posAFAMM	719.48163:198 720.48498:36 721.48834:3		0.555577	0.452181	0.452854	0.516925	0.512532	0.482801	0.00210469	0.0020268	0.000501294	0.00227526	0.00171553	0.00222539	0.00386546	0.00207427	0.000499461	0.000976049	0	4.45449	3.40587	0	0	0
358	13.131	717.488	w/o MS2:TAG 41:7; TAG 9:0-16:3-16:4; [M+Na]+	[M+H]+		0.171	FALSE	5.87	717.506	C44H70O6	TAG	RAGLGXSWJWJFKE-HCZMMFCDNA-N	CCCCCCCCC(=O)OCC(COC(=O)CC\C=C/C\C=C/C\C=C/C\C=C/CC)OC(=O)CCCCC\C=C/C\C=C/C\C=C/CC	3	Normalized unit Height	FALSE	null	null	99.8	99.7	null	null	null	97.59	96hr2_1posAFAMM	717.48785:194 718.4912:24 719.49456:7		0.171077	0.174684	0.16105	0.160972	0.156584	0.17835	0.00245673	0.00442844	0.00387132	0.00285757	0.0030552	0.00241989	0.00366066	0.00328453	0.0021907	0	0	4.95938	3.45077	0	0	0
507	16.08	773.645	w/o MS2:TAG 44:0; TAG 8:0-8:0-28:0; [M+Na]+	[M+H]+		0.079	FALSE	9.53	773.663	C47H90O6	TAG	PHHBNNKHOXPVFM-UHFFFAOYNA-N	CCCCCCCCCCCCCCCCCCCCCCCCCCCC(=O)OCC(COC(=O)CCCCCCC)OC(=O)CCCCCCC	3	Normalized unit Height	FALSE	null	null	99.9	99.8	null	null	null	18.96	30min1_1posAFAMM	773.6452:24 774.64855:4 775.65191:4		0.0497622	0.0509543	0.050486	0.0422992	0.0630818	0.0513587	0.0309361	0.049818	0.041329	0.0413219	0.0508067	0.0411434	0.0485003	0.0616157	0.0604947	0.00613516	0	1.79007	2.06874	0	0	0
502	17.788	769.608	w/o MS2:TAG 44:2; TAG 8:0-8:0-28:2; [M+Na]+	[M+H]+		0.184	FALSE	8.67	769.632	C47H86O6	TAG	QBENZTIGQCMGBK-LTXDKZCQNA-N	CCCCCCC\C=C/C\C=C/CCCCCCCCCCCCCCCC(=O)OCC(COC(=O)CCCCCCC)OC(=O)CCCCCCC	3	Normalized unit Height	FALSE	null	null	99.7	99.6	null	null	null	20.27	3hr1_2posAFAMM	769.6076:31 770.61095:16 771.61431:1		0.0142001	0.0138447	0.0103589	0.0100758	0.00848468	0.00546504	0.000564867	0.00109913	0.000384426	0.0010413	0.00093355	8.37421e-05	0.000368849	0	0	0	0	2.20776	1.45721	0	0	0
466	12.34	759.529	w/o MS2:TAG 44:7; TAG 8:0-8:0-28:7; [M+Na]+	[M+H]+		0.039	FALSE	6.86	759.553	C47H76O6	TAG	DXJUDAQWSVSZHG-AUPNJLIXNA-N	CCCCCCCC(=O)OCC(COC(=O)CCCCC\C=C/C\C=C/C\C=C/C\C=C/C\C=C/C\C=C/C\C=C/CC)OC(=O)CCCCCCC	3	Normalized unit Height	FALSE	null	null	99.9	99.9	null	null	null	133.97	72hr3_1posAFAMM	759.52881:193 760.53216:32 761.53552:17		0.145687	0.112574	0.117449	0.138415	0.133052	0.143545	0.0044568	0.00490038	0.00455666	0.00423952	0.00286592	0.00654043	0.00433287	0.00709504	0.00344804	0.000557742	0	8.78265	5.90125	0	0	0
482	14.054	762.56	w/o MS2:TAG 45:10; TAG 9:0-18:5-18:5; [M+NH4]+	[M+H]+		0.079	FALSE	6.2	762.567	C48H72O6	TAG	NFWZOSUVNSSAGC-HQZOHIGZNA-N	CCCCCCCCC(=O)OCC(COC(=O)C\C=C/C\C=C/C\C=C/C\C=C/C\C=C/CC)OC(=O)C\C=C/C\C=C/C\C=C/C\C=C/C\C=C/CC	3	Normalized unit Height	FALSE	null	null	99.8	99.7	null	null	null	60.96	72hr1_2posAFAMM	762.55963:93 763.56298:21 764.56634:8		0.0730719	0.0739162	0.0599121	0.0542424	0.0637412	0.0585121	0.00285536	0.0018625	0.00290605	0.00236671	0.000544765	0.0017912	0.00114028	0.00367752	0.00188177	0	0	5.29483	2.30421	0	0	0
514	18.239	781.624	w/o MS2:TAG 45:3; TAG 8:0-9:0-28:3; [M+Na]+	[M+H]+		0.013	FALSE	8.61	781.632	C48H86O6	TAG	XISRJZFLUOJVIP-YPKKODKUNA-N	CCCCCCCCC(=O)OC(COC(=O)CCCCCCC)COC(=O)CCCCCCCCCCCC\C=C/C\C=C/C\C=C/CCCCCCC	3	Normalized unit Height	FALSE	null	null	99.8	99.5	null	null	null	21.99	30min3_2posAFAMM	781.62408:22 782.62743:2 783.63079:0		0.030097	0.0297174	0.0379296	0.0350386	0.0253651	0.0292709	0.000602874	0	0	0	0	0	0	0	0	0.000408884	0	0	1.78804	0	0	0
568	16.74	801.664	w/o MS2:TAG 46:0; TAG 8:0-8:0-30:0; [M+Na]+	[M+H]+		0.132	FALSE	10.12	801.694	C49H94O6	TAG	RBULVXCVDAPDHO-UHFFFAOYNA-N	CCCCCCCCCCCCCCCCCCCCCCCCCCCCCC(=O)OCC(COC(=O)CCCCCCC)OC(=O)CCCCCCC	3	Normalized unit Height	FALSE	null	null	99.8	99.8	null	null	null	20.33	30min2_1posAFAMM	801.66388:24 802.66723:4 803.67059:2		0.0574628	0.041953	0.0534415	0.0575803	0.0665256	0.0744632	0.0539363	0.0552081	0.044344	0.0453379	0.0505039	0.0566758	0.0483651	0.0565728	0.0603472	0.00646051	0	1	0	0	0	0
562	18.137	797.654	w/o MS2:TAG 46:2; TAG 8:0-8:0-30:2; [M+Na]+	[M+H]+		0.039	FALSE	9.27	797.663	C49H90O6	TAG	VNWIDJKCIMPSPM-LTXDKZCQNA-N	CCCCCCC\C=C/C\C=C/CCCCCCCCCCCCCCCCCC(=O)OCC(COC(=O)CCCCCCC)OC(=O)CCCCCCC	3	Normalized unit Height	FALSE	null	null	99.8	99.6	null	null	null	23.13	48hr3_2posAFAMM	797.65387:27 798.65722:12 799.66058:2		0.0507242	0.0423899	0.0451826	0.0537479	0.0558708	0.0342284	0.00258637	0.000167924	0.000805983	0.000704248	0	0	0.0008878	0.000976842	0.000216945	0	0	0.876	0.477665	0	0	0
521	13.112	785.552	w/o MS2:TAG 46:8; TAG 8:0-8:0-30:8; [M+Na]+	[M+H]+		0.066	FALSE	7.09	785.569	C49H78O6	TAG	ZTEUTVLAFZFAGN-LOAOZDMONA-N	CCCCCCCC(=O)OCC(COC(=O)CCCC\C=C/C\C=C/C\C=C/C\C=C/C\C=C/C\C=C/C\C=C/C\C=C/CC)OC(=O)CCCCCCC	3	Normalized unit Height	FALSE	null	null	99.9	99.8	null	null	null	36.96	DDA_mix1_1posAFAMM	785.55219:72 786.55554:11 787.5589:0		0.191554	0.149878	0.160059	0.135881	0.205073	0.182343	0.00484466	0.00128553	0.00249398	0.00233641	0.0016498	0.00314043	0.00396034	0.00201694	0.00295645	0.000557742	0	6.36448	1.16786	0	0	0
572	18.329	806.731	w/o MS2:TAG 47:2; TAG 8:0-9:0-30:2; [M+NH4]+	[M+H]+		0.118	FALSE	9.57	806.723	C50H92O6	TAG	WLTXMQCVLSSOTL-KSWDIIKGNA-N	CCCCCCCCC(=O)OC(COC(=O)CCCCCCC)COC(=O)CCCCCCCCCCCCCCCCC\C=C/C\C=C/CCCCCCC	3	Normalized unit Height	FALSE	null	null	99.8	99.6	null	null	null	53.3	unfed2_1posAFAMM	806.73059:67 807.73394:47 808.7373:7		0.1676	0.149755	0.160466	0.171221	0.120778	0.105562	0	0.000557808	0.000585131	0.000563398	0	0	0.000758074	0.000259198	0	0.00337545	0	4.89467	1.89139	0	0	0
566	16.792	800.653	w/o MS2:TAG 47:5; TAG 8:0-18:5-21:0; [M+NH4]+	[M+H]+		0.171	FALSE	8.6	800.676	C50H86O6	TAG	PZTYXSGHAJHFPH-LYIKNVKSNA-N	CCCCCCCCCCCCCCCCCCCCC(=O)OCC(COC(=O)CCCCCCC)OC(=O)C\C=C/C\C=C/C\C=C/C\C=C/C\C=C/CC	3	Normalized unit Height	FALSE	null	null	99.8	99.7	null	null	null	45.29	3hr1_2posAFAMM	800.65289:56 801.65624:41 802.6596:4		0.138439	0.107455	0.123662	0.127477	0.149149	0.142598	0.119202	0.128376	0.101136	0.102444	0.121674	0.129123	0.126784	0.149664	0.142559	0.0129985	0	1	0.5	0	0	0
602	18.937	825.698	w/o MS2:TAG 48:2; TAG 8:0-8:0-32:2; [M+Na]+	[M+H]+		0.013	FALSE	9.87	825.694	C51H94O6	TAG	XJRNFRCYKQXMGQ-LTXDKZCQNA-N	CCCCCCC\C=C/C\C=C/CCCCCCCCCCCCCCCCCCCC(=O)OCC(COC(=O)CCCCCCC)OC(=O)CCCCCCC	3	Normalized unit Height	FALSE	null	null	99.8	99.6	null	null	null	106.22	DDA_mix1_2posAFAMM	825.69751:108 826.70086:79 827.70422:11		0.238921	0.205876	0.184619	0.231882	0.208026	0.149011	0.00889837	0.00597333	0.00308484	0.00510239	0.00600154	0.00845277	0.00530652	0.00676763	0.0123953	0.00139435	0	13.4943	5.17555	0	0	0
594	18.179	821.72	w/o MS2:TAG 48:4; TAG 8:0-8:0-32:4; [M+Na]+	[M+H]+		0.013	FALSE	9.14	821.663	C51H90O6	TAG	PHPXQGCOMVJDIK-UKOCFPGFNA-N	CCCCCCCC(=O)OCC(COC(=O)CCCCCCCCCCCCCCCCCC\C=C/C\C=C/C\C=C/C\C=C/CC)OC(=O)CCCCCCC	3	Normalized unit Height	FALSE	null	null	99.5	99.6	null	null	null	36.06	12hr3_1posAFAMM	821.7196:36 822.72295:5 823.72631:38		0.0306958	0.0234857	0.0402139	0.0229453	0.025543	0.0289664	0.000602874	0	0	0	0	0	0.000645825	0	0	0	0	0	0.480975	0	0	0
605	18.675	827.612	w/o MS2:TAG 49:8; TAG 8:0-9:0-32:8; [M+Na]+	[M+H]+		0.013	FALSE	7.97	827.616	C52H84O6	TAG	OIOYGMHNGWINLV-UCIQSGSLNA-N	CCCCCCCCC(=O)OC(COC(=O)CCCCCCC)COC(=O)CCCCCC\C=C/C\C=C/C\C=C/C\C=C/C\C=C/C\C=C/C\C=C/C\C=C/CC	3	Normalized unit Height	FALSE	null	null	99.7	99.4	null	null	null	30.1	48hr3_1posAFAMM	827.61194:31 828.61529:23 829.61865:8		0.0996214	0.0601306	0.0765853	0.0661406	0.08458	0.0677123	0.00253356	0.00193585	0.00193061	0.00262303	0.00354516	0.000972449	0.000659113	0.00299158	0.000778415	0.00106675	0	5.4331	0.434417	0	0	0
601	18.492	825.627	w/o MS2:TAG 49:9; TAG 8:0-9:0-32:9; [M+Na]+	[M+H]+		0.026	FALSE	7.61	825.6	C52H82O6	TAG	SDGMMNCIXXIBGB-NPMKTHKONA-N	CCCCCCCCC(=O)OC(COC(=O)CCCCCCC)COC(=O)CCC\C=C/C\C=C/C\C=C/C\C=C/C\C=C/C\C=C/C\C=C/C\C=C/C\C=C/CC	3	Normalized unit Height	FALSE	null	null	99.6	99.4	null	null	null	21.62	24hr2_2posAFAMM	825.62695:25 826.6303:8 827.63366:1		0.0916625	0.0863952	0.0938148	0.108804	0.068411	0.0948006	0.00157762	0.00306953	0.0011535	0.00204107	0.0025579	0.00243094	0.00222561	0.0036034	0.00220178	0.00105968	0	5.11239	2.91291	0	0	0
659	17.822	857.746	w/o MS2:TAG 50:0; TAG 8:0-8:0-34:0; [M+Na]+	[M+H]+		0.026	FALSE	11.33	857.757	C53H102O6	TAG	VQYLXXPIAZUCDF-UHFFFAOYNA-N	CCCCCCCCCCCCCCCCCCCCCCCCCCCCCCCCCC(=O)OCC(COC(=O)CCCCCCC)OC(=O)CCCCCCC	3	Normalized unit Height	FALSE	null	null	99.9	99.8	null	null	null	21.1	PEBlank_8posAFAMM	857.74561:25 858.74896:6 859.75232:0		0.0521385	0.0450877	0.0486222	0.0486704	0.0359665	0.0321747	0.0574405	0.0528549	0.0540833	0.0557969	0.0490359	0.079891	0.0455013	0.0528567	0.0712363	0.00869148	0	2.56939	0.877033	0	0	0
640	18.358	847.701	w/o MS2:TAG 50:5; TAG 8:0-18:5-24:0; [M+Na]+	[M+H]+		0.026	FALSE	9.5	847.679	C53H92O6	TAG	PBHCWHXGWHIHLN-UOSPVQFCNA-N	CCCCCCCCCCCCCCCCCCCCCCCC(=O)OCC(COC(=O)CCCCCCC)OC(=O)C\C=C/C\C=C/C\C=C/C\C=C/C\C=C/CC	3	Normalized unit Height	FALSE	null	null	99.8	99.6	null	null	null	13.05	24hr1_2posAFAMM	847.70074:41 848.70409:8 849.70745:2		0.0106634	0.00907035	0.0179178	0.00950439	0.00864477	0.0108116	0.00217323	0.000580849	0	0	0.000156423	0.00131148	0	0.000302056	0.000640033	0.00146057	0	0.885706	0.982636	0	0	0
636	18.316	845.64	w/o MS2:TAG 50:6; TAG 8:0-8:0-34:6; [M+Na]+	[M+H]+		0.013	FALSE	9	845.663	C53H90O6	TAG	FMHRVDXNFRLMDD-QCPCLEPNNA-N	CCCCCCCC(=O)OCC(COC(=O)CCCCCCCCCCCCCC\C=C/C\C=C/C\C=C/C\C=C/C\C=C/C\C=C/CC)OC(=O)CCCCCCC	3	Normalized unit Height	FALSE	null	null	99.7	99.6	null	null	null	99.94	unfed3_2posAFAMM	845.64038:102 846.64373:18 847.64709:3		0.283564	0.228001	0.24934	0.208387	0.246696	0.187436	0	0.00080827	0.000789754	0	0.00118755	0.000690701	0.00121292	0.00185985	0	0.000557742	0	0.879271	0.335935	0	0	0
672	19.084	865.722	w/o MS2:TAG 51:3; TAG 8:0-9:0-34:3; [M+Na]+	[M+H]+		0.039	FALSE	10.41	865.726	C54H98O6	TAG	CXEFTXACLQXSHA-YPKKODKUNA-N	CCCCCCCCC(=O)OC(COC(=O)CCCCCCC)COC(=O)CCCCCCCCCCCCCCCCCC\C=C/C\C=C/C\C=C/CCCCCCC	3	Normalized unit Height	FALSE	null	null	99.8	99.6	null	null	null	35.53	unfed2_1posAFAMM	865.72247:62 866.72582:18 867.72918:1		0.182224	0.149073	0.119827	0.157549	0.15187	0.107236	0.00112619	0.00142579	0.00122183	0.00145977	0.00150577	0.00169819	0.000334691	0.000510667	0.00254963	0.00180401	0	3.38345	1.70887	0	0	0
648	18.965	852.715	w/o MS2:TAG 51:7; TAG 8:0-9:0-34:7; [M+NH4]+	[M+H]+		0.724	FALSE	8.94	852.708	C54H90O6	TAG	LOGQIRWGDKUYBC-XGESOZTFNA-N	CCCCCCCCC(=O)OC(COC(=O)CCCCCCC)COC(=O)CCCCCCCCCCC\C=C/C\C=C/C\C=C/C\C=C/C\C=C/C\C=C/C\C=C/CC	3	Normalized unit Height	FALSE	null	null	99.7	99.5	null	null	null	259.91	DDA_mix1_1posAFAMM	852.71478:390 853.71813:140 854.72149:24		0.732991	0.589253	0.546066	0.638656	0.620965	0.468335	0.00161159	0.00253414	0.00233696	0.000985947	0.000939461	0.00152544	0.000454844	0.00653961	0.00237128	0	0	1.89508	0.709228	0	0	0
661	17.915	860.649	w/o MS2:TAG 52:10; TAG 16:0-18:5-18:5; [M+NH4]+	[M+H]+		0.118	FALSE	8.26	860.676	C55H86O6	TAG	MMGHYTSRHGUXQC-PYSQYCNQNA-N	CCCCCCCCCCCCCCCC(=O)OCC(COC(=O)C\C=C/C\C=C/C\C=C/C\C=C/C\C=C/CC)OC(=O)C\C=C/C\C=C/C\C=C/C\C=C/C\C=C/CC	3	Normalized unit Height	FALSE	null	null	99.7	99.5	null	null	null	20.42	DDA_mix1_1posAFAMM	860.64893:28 861.65228:11 862.65564:2		0.0225963	0.0188566	0.0184852	0.0178299	0.0122197	0.0110215	0.000159137	0.000873964	0.000291507	0.00162182	0.000845958	0.000690701	0	0.00257341	0.000500754	0.000734581	0	1.3505	0.79151	0	0	0
686	18.365	873.672	w/o MS2:TAG 52:6; TAG 8:0-8:0-36:6; [M+Na]+	[M+H]+		0.026	FALSE	9.6	873.694	C55H94O6	TAG	CURGLEGXZYHDPR-QCPCLEPNNA-N	CCCCCCCC(=O)OCC(COC(=O)CCCCCCCCCCCCCCCC\C=C/C\C=C/C\C=C/C\C=C/C\C=C/C\C=C/CC)OC(=O)CCCCCCC	3	Normalized unit Height	FALSE	null	null	99.8	99.6	null	null	null	18.1	48hr1_2posAFAMM	873.67181:19 874.67516:11 875.67852:5		0.00255957	0.00691797	0.0078057	0.00367054	0.00240133	0.0019796	0.00171492	0.00063763	0.000934132	0.000216574	0.000165884	0	8.14511e-05	0	0.00136542	0.000989031	0	1.38012	0.43857	0	0	0
704	18.324	885.722	w/o MS2:TAG 53:7; TAG 8:0-9:0-36:7; [M+Na]+	[M+H]+		0.013	FALSE	9.54	885.694	C56H94O6	TAG	IFNKGJXLZLJFMI-XGESOZTFNA-N	CCCCCCCCC(=O)OC(COC(=O)CCCCCCC)COC(=O)CCCCCCCCCCCCC\C=C/C\C=C/C\C=C/C\C=C/C\C=C/C\C=C/C\C=C/CC	3	Normalized unit Height	FALSE	null	null	99.7	99.6	null	null	null	36.24	PEBlank_3posAFAMM	885.72186:36 886.72521:8 887.72857:4		0.0295947	0.0291643	0.0311653	0.0286905	0.020847	0.0397611	0.070285	0.0770097	0.0653819	0.0687033	0.0680203	0.0821742	0.0866899	0.108331	0.0856975	0.00863818	0	3.99403	2.58525	0	0	0
701	19.241	883.659	w/o MS2:TAG 53:8; TAG 8:0-9:0-36:8; [M+Na]+	[M+H]+		0.013	FALSE	9.17	883.679	C56H92O6	TAG	LSZRZNSNRSTPJU-UCIQSGSLNA-N	CCCCCCCCC(=O)OC(COC(=O)CCCCCCC)COC(=O)CCCCCCCCCC\C=C/C\C=C/C\C=C/C\C=C/C\C=C/C\C=C/C\C=C/C\C=C/CC	3	Normalized unit Height	FALSE	null	null	99.7	99.5	null	null	null	46.72	6hr3_1posAFAMM	883.65924:47 884.66259:17 885.66595:3		0.110053	0.0838892	0.0849256	0.116287	0.103862	0.0723821	0.000891412	0.00399132	0.00113314	0.000884831	0.00196363	0.00272509	0.00193155	0.000550167	0.00170509	0	0	5.73981	1.12099	0	0	0
721	17.737	895.634	w/o MS2:TAG 54:9; TAG 8:0-8:0-38:9; [M+Na]+	[M+H]+		0.013	FALSE	9.1	895.679	C57H92O6	TAG	JMFDFUJLTKMJLG-LGWNAXOANA-N	CCCCCCCC(=O)OCC(COC(=O)CCCCCCCCC\C=C/C\C=C/C\C=C/C\C=C/C\C=C/C\C=C/C\C=C/C\C=C/C\C=C/CC)OC(=O)CCCCCCC	3	Normalized unit Height	FALSE	null	null	99.6	99.6	null	null	null	17.12	3hr3_1posAFAMM	895.63373:21 896.63708:3 897.64044:1		0.0220608	0.0283738	0.0115276	0.0203141	0.0289226	0.026733	0.00324683	0.00649768	0.00615548	0.00605652	0.00602693	0.0058428	0.00712742	0.00834529	0.00588849	0.000557742	0	9.0054	6.90031	0	0	0
708	17.779	890.701	w/o MS2:TAG 54:9; TAG 8:0-8:0-38:9; [M+NH4]+	[M+H]+		0.276	FALSE	9.1	890.723	C57H92O6	TAG	JMFDFUJLTKMJLG-LGWNAXOANA-N	CCCCCCCC(=O)OCC(COC(=O)CCCCCCCCC\C=C/C\C=C/C\C=C/C\C=C/C\C=C/C\C=C/C\C=C/C\C=C/C\C=C/CC)OC(=O)CCCCCCC	3	Normalized unit Height	FALSE	null	null	99.8	99.6	null	null	null	23.89	DDA_mix1_1posAFAMM	890.70142:45 891.70477:36 892.70813:27		0.0162269	0.0172331	0.0246135	0.0124479	0.0109394	0.00805374	0.000367982	0	0.000302311	0	9.37857e-05	0.000852651	0.0013574	0	0	0	0	0.659638	0.630025	0	0	0
756	16.458	945.687	w/o MS2:TAG 58:12; TAG 8:0-18:5-32:7; [M+Na]+	[M+H]+		0.171	FALSE	9.21	945.694	C61H94O6	TAG	IHXYCRBSPDUDHQ-QAVUXZADNA-N	CCCCCCCC(=O)OCC(COC(=O)CCCCCCCCC\C=C/C\C=C/C\C=C/C\C=C/C\C=C/C\C=C/C\C=C/CC)OC(=O)C\C=C/C\C=C/C\C=C/C\C=C/C\C=C/CC	3	Normalized unit Height	FALSE	null	null	99.9	99.7	null	null	null	31.06	48hr3_1posAFAMM	945.68652:48 946.68987:21 947.69323:6		0.00390005	0.000206127	0.00143048	0.00364881	0.00405614	0.00382103	0.00104838	0.00335234	0.00152072	0.00137988	0.0024168	0.00132726	0.00134895	0.00255693	0.000657177	0	0	3.89995	2.03271	0	0	0
757	19.548	946.798	w/o MS2:TAG 58:9; TAG 8:0-12:0-38:9; [M+NH4]+	[M+H]+		0.013	FALSE	10.32	946.786	C61H100O6	TAG	SDMPBTMSQBWSTA-IPXNLGCINA-N	CCCCCCCCCCCC(=O)OC(COC(=O)CCCCCCC)COC(=O)CCCCCCCCC\C=C/C\C=C/C\C=C/C\C=C/C\C=C/C\C=C/C\C=C/C\C=C/C\C=C/CC	3	Normalized unit Height	FALSE	null	null	99.8	99.6	null	null	null	17.43	DDA_mix1_2posAFAMM	946.79779:17 947.80114:8 948.8045:1		0.00805549	0.0119339	0.00780905	0.00723469	0.00592327	0.00426375	0.00170913	0.00111537	0.00130635	0.00127773	0.000855421	0.0016871	0.00195597	0.000734123	0.00160579	0	0	2.98122	1.38102	0	0	0
783	3.228	972.911	w/o MS2:TAG 59:3; TAG 8:0-13:1-38:2; [M+NH4]+	[M+H]+	ion correlated with 782; ion correlated with 125; ion correlated with 885	0.132	FALSE	12.1	972.895	C62H114O6	TAG	KNTDGXKQCHMKPG-JKTHQJJMNA-N	CCCCCCC\C=C/C\C=C/CCCCCCCCCCCCCCCCCCCCCCCCCC(=O)OCC(COC(=O)CCCCCCC)OC(=O)CCCCCCC\C=C/CCC	3	Normalized unit Height	FALSE	null	null	99.8	99.6	null	null	null	39.36	96hr2_1posAFAMM	972.91119:62 973.91454:10 974.9179:5		0.0417455	0.0456069	0.026703	0.0378048	0.0548569	0.0247703	0	0	2.02253e-05	0	0	0	5.86522e-05	0	0	3.3123e-05	0	0	0.427586	0	0	0
763	19.646	960.814	w/o MS2:TAG 59:9; TAG 8:0-13:0-38:9; [M+NH4]+	[M+H]+		0.276	FALSE	10.62	960.801	C62H102O6	TAG	PZIPPJXASRSYPZ-YMNZMPFLNA-N	CCCCCCCCCCCCC(=O)OC(COC(=O)CCCCCCC)COC(=O)CCCCCCCCC\C=C/C\C=C/C\C=C/C\C=C/C\C=C/C\C=C/C\C=C/C\C=C/C\C=C/CC	3	Normalized unit Height	FALSE	null	null	99.8	99.6	null	null	null	21.25	DDA_mix1_2posAFAMM	960.81403:41 961.81738:32 962.82074:5		0.0203222	0.0154872	0.00875805	0.0114372	0.00965866	0.00609106	0.0015122	0.00301746	0.0022293	0.00188655	0.000704755	0.000865338	0.00118705	0.0019985	0.00102415	0.000139436	0	4.48034	0.245923	0	0	0
812	16.918	999.777	w/o MS2:TAG 62:13; TAG 8:0-18:5-36:8; [M+Na]+	[M+H]+		0.184	FALSE	10.05	999.741	C65H100O6	TAG	ATZSQTIWZRJHOZ-BLAUZWHXNA-N	CCCCCCCC(=O)OCC(COC(=O)CCCCCCCCCC\C=C/C\C=C/C\C=C/C\C=C/C\C=C/C\C=C/C\C=C/C\C=C/CC)OC(=O)C\C=C/C\C=C/C\C=C/C\C=C/C\C=C/CC	3	Normalized unit Height	FALSE	null	null	99.8	99.8	null	null	null	44.57	72hr3_2posAFAMM	999.77661:58 1000.77996:34 1001.78332:4		0.000695438	0	0.00159368	0.000638355	0.00096053	0.000609107	0	0	0	0	0	0.000690701	0	0	0	0.000557742	0	0	0.39168	0	0	0
823	19.993	1016.87	w/o MS2:TAG 63:9; TAG 8:0-17:0-38:9; [M+NH4]+	[M+H]+		0.013	FALSE	11.85	1016.86	C66H110O6	TAG	OHSSTBPNAASJIQ-BBROKMMUNA-N	CCCCCCCCCCCCCCCCC(=O)OC(COC(=O)CCCCCCC)COC(=O)CCCCCCCCC\C=C/C\C=C/C\C=C/C\C=C/C\C=C/C\C=C/C\C=C/C\C=C/C\C=C/CC	3	Normalized unit Height	FALSE	null	null	99.8	99.7	null	null	null	17.22	3hr1_2posAFAMM	1016.86761:17 1017.87096:17 1018.87432:2		0.00401412	0.00165935	0.00127598	0.000638355	0.00405103	0.00348267	0.000941183	0	0.000389813	0.000737709	0	0	0.00068591	0.00313657	0.00105911	0	0	2.62356	1.75636	0	0	0
824	17.867	1038.84	w/o MS2:TAG 65:12; TAG 9:0-18:5-38:7; [M+NH4]+	[M+H]+		0.224	FALSE	11.35	1038.85	C68H108O6	TAG	ANUDUOKJSGZCNL-ZMQCPFFXNA-N	CCCCCCCCC(=O)OCC(COC(=O)CCCCCCCCCCCCCCC\C=C/C\C=C/C\C=C/C\C=C/C\C=C/C\C=C/C\C=C/CC)OC(=O)C\C=C/C\C=C/C\C=C/C\C=C/C\C=C/CC	3	Normalized unit Height	FALSE	null	null	99.9	99.8	null	null	null	18.34	unfed3_2posAFAMM	1038.83557:21 1039.83892:21 1040.84228:9		0.0577371	0.0445113	0.0414853	0.0372102	0.0327469	0.0285754	0.0117728	0.00380121	0.00627682	0.00549313	0.0156888	0.0123751	0.0142518	0.0240803	0.0079209	0.00234569	0	0.399408	0.400327	0	0	0
[truncated: 54 more columns]
